# Supplementary material for: Translational Profiling of Drd2-Expressing Populations Reveals Molecular Heterogeneity of Dentate Gyrus Mossy Cells along the Dorsoventral Axis
Source: eNeuro. 2026 Jul 14;13(7):ENEURO.0236-25.2026. doi: 10.1523/ENEURO.0236-25.2026 (PMC13379367; doi:10.1523/ENEURO.0236-25.2026)
Supplement: Figure 4-2 — Canonical pathway analysis and predicted upstream transcriptional regulators of dorsal and ventral MC-enriched populations Download Figure 4-2, XLS file. [file eneuro-13-ENEURO.0236-25.2026-s003.xls]

## Sheet: Canonical pathways analysis
Ingenuity Canonical Pathways	-log(p-value)	Ratio	z-score	Number of Molecules	dMC	vMC	Molecules
Dermatan Sulfate Biosynthesis	3.09	0.203	3.464	12	12	0	B3GAT1,CHST15,CHST2,CHSY1,DSEL,HS2ST1,HS3ST2,HS3ST4,HS6ST2,NDST4,SULT2B1,UST
Chondroitin Sulfate Biosynthesis	2.75	0.196	3.317	11	11	0	B3GAT1,CHST15,CHST2,CHSY1,HS2ST1,HS3ST2,HS3ST4,HS6ST2,NDST4,SULT2B1,UST
CREB Signaling in Neurons	3.08	0.135	3.153	28	23	5	ADCY1,ADCY5,ADCY6,CACNA1A,CACNA1D,CACNA1E,CACNA1I,CACNA2D2,CACNG4,CACNG5,CACNG8,GRIA1,GRIA2,GRIA3,GRID2,GRIK2,GRIN2A,GRIN2B,GRM5,PIK3C2A,PLCB4,POLR2B,POLR2H,PRKACB,PRKCA,PRKCD,PRKCI,RASD2
Synaptic Long Term Depression	3.36	0.143	2.746	27	20	7	CACNA1A,CACNA1D,CACNA1E,CACNA1I,CACNA2D2,CACNG4,CACNG5,CACNG8,GRIA1,GRIA2,GRIA3,GRID2,GRM5,IGF1,NOS1,NPR2,PLA2G12A,PLA2G4E,PLCB4,PPP2R1A,PRKCA,PRKCD,PRKCI,PRKG2,RASD2,RYR2,RYR3
Calcium Signaling	4.19	0.15	2.502	31	22	9	ATP2B1,ATP2B2,ATP2B4,CACNA1A,CACNA1D,CACNA1E,CACNA1I,CACNA2D2,CACNG4,CACNG5,CACNG8,CAMK1G,CHRNA4,GRIA1,GRIA2,GRIA3,GRIN2A,GRIN2B,GRIN3A,HDAC9,HTR3A,MEF2C,MYH8,NFAT5,NFATC3,PRKACB,RYR2,RYR3,SLC8A1,TRPC1,TRPC4
Endocannabinoid Neuronal Synapse Pathway	4.95	0.188	2.449	24	19	5	ADCY1,ADCY5,ADCY6,CACNA1A,CACNA1D,CACNA1E,CACNA1I,CACNA2D2,CACNG4,CACNG5,CACNG8,GRIA1,GRIA2,GRIA3,GRIN2A,GRIN2B,GRIN3A,GRM5,KCNJ3,KCNJ6,KCNJ9,NDUFS2,PLCB4,PRKACB
Synaptic Long Term Potentiation	1.38	0.116	2.138	15	11	4	ADCY1,GRIA1,GRIA2,GRIA3,GRIN2A,GRIN2B,GRIN3A,GRM5,PLCB4,PPP1R11,PRKACB,PRKCA,PRKCD,PRKCI,RASD2
Glutamate Receptor Signaling	3.82	0.228	2.121	13	11	2	GRIA1,GRIA2,GRIA3,GRID2,GRIK2,GRIN2A,GRIN2B,GRIN3A,GRM5,HOMER1,HOMER2,SLC17A6,SLC1A2
Oxidative Phosphorylation	18.1	0.367	-4.427	40	0	40	ATP5F1A,ATP5F1B,ATP5F1D,ATP5MF,ATP5PD,ATP5PO,COX5A,COX6B1,CYC1,MT-CO1,MT-CYB,MT-ND1,MT-ND2,MT-ND4,MT-ND5,NDUFA10,NDUFA11,NDUFA12,NDUFA2,NDUFA4,NDUFA7,NDUFA8,NDUFAB1,NDUFB6,NDUFB8,NDUFS2,NDUFS3,NDUFS4,NDUFS6,NDUFS7,NDUFS8,NDUFV1,NDUFV2,NDUFV3,SDHB,SURF1,UQCR10,UQCR11,UQCRC1,UQCRQ
Glycolysis I	2.74	0.269	-2.646	7	0	7	ALDOA,ENO1,GAPDH,GPI,PFKM,PKM,TPI1
Gluconeogenesis I	2.06	0.231	-2.449	6	0	6	ALDOA,ENO1,GAPDH,GPI,MDH1,MDH2
TCA Cycle II (Eukaryotic)	1.6	0.208	-2.236	5	0	5	FH,IDH3G,MDH1,MDH2,SDHB
Mitochondrial Dysfunction	18.4	0.298	-	51	2	49	AIFM1,Aph1c,ATP5F1A,ATP5F1B,ATP5F1D,ATP5MF,ATP5PD,ATP5PO,BACE2,COX5A,COX6B1,CYC1,FURIN,MT-CO1,MT-CYB,MT-ND1,MT-ND2,MT-ND4,MT-ND5,MT-ND6,NDUFA10,NDUFA11,NDUFA12,NDUFA2,NDUFA4,NDUFA7,NDUFA8,NDUFAB1,NDUFAF2,NDUFB6,NDUFB8,NDUFS2,NDUFS3,NDUFS4,NDUFS6,NDUFS7,NDUFS8,NDUFV1,NDUFV2,NDUFV3,PARK7,PDHA1,PINK1,PRDX5,SDHB,SURF1,UQCR10,UQCR11,UQCRC1,UQCRQ,VDAC1
Sirtuin Signaling Pathway	10.6	0.189	1.769	55	4	51	ATG101,ATG16L1,ATG7,ATP5F1A,ATP5F1B,ATP5F1D,CYC1,DUSP6,EPAS1,GOT2,H1f4,LDHA,LDHD,MAP1LC3A,MLYCD,MT-CYB,MT-ND1,MT-ND2,MT-ND4,MT-ND5,MT-ND6,NDUFA10,NDUFA11,NDUFA12,NDUFA2,NDUFA4,NDUFA7,NDUFA8,NDUFAB1,NDUFAF2,NDUFB6,NDUFB8,NDUFS2,NDUFS3,NDUFS4,NDUFS6,NDUFS7,NDUFS8,NDUFV1,NDUFV2,NDUFV3,PARP1,PDHA1,PFKM,POLR1C,POLR1D,SDHB,SLC25A4,SP1,TIMM50,TUBA1B,TUBA4A,TUBA8,VDAC1,ZIC2
GABA Receptor Signaling	8.81	0.274	-	26	19	7	ADCY1,ADCY5,ADCY6,AP2A2,AP2S1,CACNA1A,CACNA1D,CACNA1E,CACNA1I,CACNA2D2,CACNG4,CACNG5,CACNG8,DNM1,GABRA2,GABRA3,GABRA5,GABRB1,GABRB3,GABRG1,GABRG3,KCNN3,KCNQ2,NSF,SLC6A11,Ubb
Synaptogenesis Signaling Pathway	7.64	0.163	1.571	51	29	22	ADCY1,ADCY5,ADCY6,AP2A2,AP2S1,BAD,CDH11,CDH8,CDK5,CPLX3,CTNNB1,EFNB2,EFNB3,EPHA3,EPHA4,EPHA5,EPHA6,EPHA7,EPHB1,EPHB6,GRIA1,GRIA2,GRIA3,GRIN2A,GRIN2B,GRIN3A,GRM5,KALRN,LIMK1,LRP1,LRP8,NECTIN3,NLGN1,NSF,PIK3C2A,PRKACB,PRKCD,RAB3A,RASD2,SGTA,SHC2,SNCB,SNCG,STX1A,SYN2,SYT12,SYT17,SYT6,SYT7,TIAM1,VLDLR
Opioid Signaling Pathway	5.62	0.158	0.164	39	21	18	ADCY1,ADCY5,ADCY6,AP2A2,AP2S1,BAD,CACNA1A,CACNA1D,CACNA1E,CACNA1I,CACNA2D2,CACNG4,CACNG5,CACNG8,CAMK1G,CTNNB1,FOS,GRIN2A,GRIN2B,GRIN3A,GRK5,KCNJ3,KCNJ6,KCNJ9,NOS1,PDE1A,PDE1C,PRKACB,PRKCA,PRKCD,PRKCI,RASD2,RGS12,RGS16,RGS3,RGS4,RPS6KA4,RYR2,RYR3
Amyotrophic Lateral Sclerosis Signaling	4.85	0.206	1.5	20	13	7	APAF1,CACNA1A,CACNA1D,CACNA1E,CASP1,GPX1,GRIA1,GRIA2,GRIA3,GRID2,GRIK2,GRIN2A,GRIN2B,GRIN3A,IGF1,NEFL,NOS1,PDGFC,PIK3C2A,SLC1A2
nNOS Signaling in Skeletal Muscle Cells	4.72	0.293	-	12	10	2	CACNA1A,CACNA1D,CACNA1E,CACNA1I,CACNA2D2,CACNG4,CACNG5,CACNG8,NOS1,RYR2,RYR3,SNTB2
Netrin Signaling	3.79	0.215	2.673	14	12	2	CACNA1A,CACNA1D,CACNA1E,CACNA1I,CACNA2D2,CACNG4,CACNG5,CACNG8,NCK1,NFAT5,NFATC3,PRKACB,RYR2,RYR3
Neuropathic Pain Signaling In Dorsal Horn Neurons	3.58	0.178	1.414	18	12	6	CAMK1G,FOS,GRIA1,GRIA2,GRIA3,GRIN2A,GRIN2B,GRIN3A,GRM5,KCNN3,KCNQ2,PIK3C2A,PLCB4,PRKACB,PRKCA,PRKCD,PRKCI,TAC1
Huntington's Disease Signaling	3.42	0.135	1.5	32	7	25	AP2A2,APAF1,ATP5F1A,ATP5F1B,ATP5F1D,CASP1,CDK5,DNAJB1,DNM1,DNM3,GRIN2B,GRM5,HAP1,HDAC9,HSPA14,HSPA1A/HSPA1B,IFT57,IGF1,NSF,PIK3C2A,PLCB4,POLR2B,POLR2H,PRKCA,PRKCD,PRKCI,PSME1,PSME2,SDHB,SP1,STX1A,Ubb
Gap Junction Signaling	3.39	0.141	-	28	17	11	ADCY1,ADCY5,ADCY6,CCN3,CTNNB1,GJB6,GJC3,GJD2,GRIA1,GRIA2,GRIA3,GRIK2,NPR2,PIK3C2A,PLCB4,PRKACB,PRKCA,PRKCD,PRKCI,PRKG2,RASD2,SP1,TUBA1B,TUBA4A,TUBA8,TUBB,TUBB4B,TUBG1
Phosphatidylcholine Biosynthesis I	3.12	0.571	2	4	4	0	CEPT1,CHKA,CHPT1,PHKA1
Aspartate Degradation II	3.12	0.571	-2	4	0	4	GOT1,GOT2,MDH1,MDH2
White Adipose Tissue Browning Pathway	3.09	0.155	1.789	20	13	7	ADCY1,ADCY5,ADCY6,CACNA1A,CACNA1D,CACNA1E,CACNA1I,CACNA2D2,CACNG4,CACNG5,CACNG8,FGFR2,LDHA,LDHD,NDN,NRF1,PRDM16,PRKACB,PRKG2,RXRG
Breast Cancer Regulation by Stathmin1	2.98	0.135	-	27	10	17	ADCY1,ADCY5,ADCY6,ARHGEF11,CAMK1G,CCNE1,E2F3,E2F4,E2F6,LIMK1,PIK3C2A,PLCB4,PPP1R11,PPP2R1A,PRKACB,PRKCA,PRKCD,PRKCI,RASD2,STMN1,TSG101,TUBA1B,TUBA4A,TUBA8,TUBB,TUBB4B,TUBG1
Dermatan Sulfate Biosynthesis (Late Stages)	2.9	0.217	3.162	10	10	0	CHST15,CHST2,DSEL,HS2ST1,HS3ST2,HS3ST4,HS6ST2,NDST4,SULT2B1,UST
Dopamine-DARPP32 Feedback in cAMP Signaling	2.88	0.141	1.147	23	13	10	ADCY1,ADCY5,ADCY6,CACNA1A,CACNA1D,CACNA1E,CDK5,CREM,GRIN2A,GRIN2B,GRIN3A,KCNJ3,KCNJ6,KCNJ9,NOS1,PLCB4,PPP1R11,PPP2R1A,PRKACB,PRKCA,PRKCD,PRKCI,PRKG2
RAR Activation	2.88	0.135	-	26	8	18	ADCY1,ADCY5,ADCY6,ALDH1A1,CDK7,CITED2,CSNK2B,DHRS3,FOS,IGFBP3,MAPKAPK2,NR2F1,NR2F2,NSD1,PARP1,PRKACB,PRKCA,PRKCD,PRKCI,PRMT1,PRMT2,RDH10,REL,RXRG,STAT5B,TNIP1
Chondroitin Sulfate Biosynthesis (Late Stages)	2.75	0.208	3.162	10	8	0	CHST15,CHST2,CHSY1,HS2ST1,HS3ST2,HS3ST4,HS6ST2,NDST4,SULT2B1,UST
Cellular Effects of Sildenafil (Viagra)	2.62	0.145	-	19	13	5	ADCY1,ADCY5,ADCY6,CACNA1A,CACNA1D,CACNA1E,CACNG4,CACNG5,CACNG8,KCNN3,KCNQ2,MYH8,MYL12B,MYLK,PDE1A,PDE1C,PLCB4,PRKACB,PRKG2
G Beta Gamma Signaling	2.59	0.148	1.213	18	13	5	ADCY1,CACNA1A,CACNA1D,CACNA1E,CACNA1I,CACNA2D2,CACNG4,CACNG5,CACNG8,CAV2,KCNJ3,KCNJ6,KCNJ9,PRKACB,PRKCA,PRKCD,PRKCI,RASD2
Protein Kinase A Signaling	2.58	0.111	0.973	44	19	20	ACP1,ADCY1,ADCY5,ADCY6,ANAPC13,ANAPC4,BAD,CDC16,CREM,CTNNB1,DUSP10,DUSP11,DUSP26,DUSP6,FLNB,H1f4,MYL12B,MYLK,NFAT5,NFATC3,NFKBIB,PDE1A,PDE1C,PDE7A,PDE7B,PDE8A,PDE9A,PGP,PLCB4,PPP1R11,PRKACB,PRKCA,PRKCD,PRKCI,PTCH1,PTPDC1,PTPN14,PTPN5,PTPRJ,RYR2,RYR3,TGFBR2,TIMM50,VASP
Remodeling of Epithelial Adherens Junctions	2.54	0.176	-	12	2	9	ACTN4,CTNNB1,DNM1,DNM3,MET,TUBA1B,TUBA4A,TUBA8,TUBB,TUBB4B,TUBG1,VCL
Corticotropin Releasing Hormone Signaling	2.46	0.138	-1.342	20	14	6	ADCY1,ADCY5,ADCY6,CACNA1A,CACNA1D,CACNA1E,CACNA1I,CACNA2D2,CACNG4,CACNG5,CACNG8,FOS,MEF2C,NOS1,NPR2,PRKACB,PRKCA,PRKCD,PRKCI,PTCH1
Androgen Signaling	2.43	0.14	1.941	19	10	9	AR,CACNA1A,CACNA1D,CACNA1E,CACNA1I,CACNA2D2,CACNG4,CACNG5,CACNG8,CDK7,DNAJB1,GTF2E2,POLR2B,POLR2H,PRKACB,PRKCA,PRKCD,PRKCI,TAF2
Protein Ubiquitination Pathway	2.4	0.117	-	32	2	29	ANAPC4,B2M,DNAJB1,DNAJC12,DNAJC9,HSPA14,HSPA1A/HSPA1B,HSPA4L,HSPE1,PSMA1,PSMA2,PSMA5,PSMA6,PSMB10,PSMB3,PSMB4,PSMB5,PSMB6,PSMB7,PSMC4,PSMD10,PSMD12,PSMD9,PSME1,PSME2,Sacs,Ubb,UBE2E1,UBE2O,UCHL1,UCHL3,VHL
Glutaryl-CoA Degradation	2.38	0.312	-1.342	5	0	4	ACAT1,CDYL,GCDH,HSD17B4,PARK7
Formaldehyde Oxidation II (Glutathione-dependent)	2.29	1	-	2	0	2	ADH5,ESD
GPCR-Mediated Nutrient Sensing in Enteroendocrine Cells	2.23	0.143	2.5	16	13	3	ADCY1,ADCY5,ADCY6,CACNA1A,CACNA1D,CACNA1E,CACNA1I,CACNA2D2,CACNG4,CACNG5,CACNG8,PLCB4,PRKACB,PRKCA,PRKCD,PRKCI
Epithelial Adherens Junction Signaling	2.23	0.132	-	20	12	8	ACTN4,ACVR2A,CTNNB1,FGF1,KEAP1,LMO7,MET,MYH8,NECTIN3,NOTCH1,RASD2,TGFBR2,TGFBR3,TUBA1B,TUBA4A,TUBA8,TUBB,TUBB4B,TUBG1,VCL
Factors Promoting Cardiogenesis in Vertebrates	2.21	0.151	-	14	9	5	ACVR2A,AXIN1,BMPR1A,CCNE1,CTNNB1,FZD4,LRP1,LRP6,MEF2C,PRKCA,PRKCD,PRKCI,TGFBR2,TGFBR3
Nitric Oxide Signaling in the Cardiovascular System	1.98	0.141	0.832	14	9	5	CACNA1A,CACNA1D,CACNA1E,CHRM1,PDE1A,PDE1C,PDGFC,PIK3C2A,PRKACB,PRKCA,PRKCD,PRKCI,PRKG2,RYR2
GNRH Signaling	1.93	0.121	1.155	21	16	5	ADCY1,ADCY5,ADCY6,CACNA1A,CACNA1D,CACNA1E,CACNA1I,CACNA2D2,CACNG4,CACNG5,CACNG8,EGR1,FOS,MAP3K3,MAP3K6,PLCB4,PRKACB,PRKCA,PRKCD,PRKCI,RASD2
Senescence Pathway	1.87	0.109	-0.209	30	18	12	ACVR2A,ANAPC13,ANAPC4,ATM,CACNA1A,CACNA1D,CACNA1E,CDC16,CDK6,E2F3,E2F4,E2F6,EZH2,HBP1,MAPKAPK2,NFAT5,NFATC3,PARP1,PDHA1,PDHX,PDK4,PIK3C2A,PPP2R1A,RASD2,RING1,RPS6KA4,SQSTM1,TGFBR2,TGFBR3,VHL
NADH Repair	1.84	0.667	-	2	0	2	GAPDH,NAXD
Glutamate Degradation II	1.84	0.667	-	2	0	2	GOT1,GOT2
Aspartate Biosynthesis	1.84	0.667	-	2	0	2	GOT1,GOT2
Phenylalanine Degradation IV (Mammalian, via Side Chain)	1.84	0.286	-2	4	0	4	AASDH,ALDH3A2,GOT1,GOT2
Superpathway of Methionine Degradation	1.84	0.189	-2.646	7	0	7	FTSJ1,GOT1,GOT2,NSUN4,PCCB,PRMT1,PRMT5
Adipogenesis pathway	1.83	0.127	-	17	7	10	ATG7,BMPR1A,CDK5,CDK7,CTNNB1,EZH2,FGF1,FGF2,FGFR2,FZD4,HAT1,HDAC9,KDM1A,LPL,NR2F2,RBBP4,STAT5B
Neuroinflammation Signaling Pathway	1.82	0.107	-0.209	32	21	11	ACVR2A,B2M,BACE2,CALB1,CALB2,CASP1,CTNNB1,FOS,GABRA2,GABRA3,GABRA5,GABRB1,GABRB3,GABRG1,GABRG3,GRIA1,GRIN2A,GRIN2B,GRIN3A,KCNJ3,KCNJ6,KCNJ9,NFAT5,NFATC3,PIK3C2A,PLA2G12A,PLA2G4E,SLC1A2,SLC6A11,STAT1,TGFBR2,TGFBR3
Pyridoxal 5'-phosphate Salvage Pathway	1.79	0.154	-0.632	10	4	6	ACVR2A,CDK18,CDK5,CDK6,CDK7,GRK5,LIMK1,MAP3K6,PNPO,PRKCD
NRF2-mediated Oxidative Stress Response	1.79	0.116	0	22	8	14	ABCC1,AKR7A2,CBR1,CLPP,DNAJB1,DNAJC9,EPHX1,FMO1,FOS,GSTM2,Gstm6,HERPUD1,KEAP1,MGST3,PIK3C2A,PRKCA,PRKCD,PRKCI,RASD2,SQSTM1,TXN,TXNRD1
nNOS Signaling in Neurons	1.77	0.17	0	8	4	4	GRIN2A,GRIN2B,GRIN3A,NOS1,PFKM,PRKCA,PRKCD,PRKCI
FcγRIIB Signaling in B Lymphocytes	1.77	0.147	-	11	9	2	BLNK,CACNA1A,CACNA1D,CACNA1E,CACNA1I,CACNA2D2,CACNG4,CACNG5,CACNG8,PIK3C2A,RASD2
Ephrin Receptor Signaling	1.75	0.117	0	21	14	7	ACP1,AXIN1,EFNB2,EFNB3,EPHA3,EPHA4,EPHA5,EPHA6,EPHA7,EPHB1,EPHB6,FGF1,GRIN2A,GRIN2B,GRIN3A,KALRN,LIMK1,NCK1,PDGFC,RASD2,RGS3
14-3-3-mediated Signaling	1.73	0.126	1.414	16	8	8	BAD,FOS,GFAP,PIK3C2A,PLCB4,PRKCA,PRKCD,PRKCI,RASD2,TUBA1B,TUBA4A,TUBA8,TUBB,TUBB4B,TUBG1,YAP1
Role of NFAT in Cardiac Hypertrophy	1.73	0.112	2.132	24	17	7	ADCY1,ADCY5,ADCY6,CACNA1A,CACNA1D,CACNA1E,CACNA1I,CACNA2D2,CACNG4,CACNG5,CACNG8,CAMK1G,HDAC9,IGF1,MEF2C,PIK3C2A,PLCB4,PRKACB,PRKCA,PRKCD,PRKCI,RASD2,SLC8A1,TGFBR2
Salvage Pathways of Pyrimidine Ribonucleotides	1.69	0.134	-0.832	13	5	8	ACVR2A,AK1,CDK18,CDK5,CDK6,CDK7,CMPK2,GRK5,LIMK1,MAP3K6,NME7,PRKCD,PYCR3
Axonal Guidance Signaling	1.69	0.0969	-	47	28	16	ADAM17,ADAM19,ADAM23,AOPEP,ARHGEF11,CDK5,EFNB2,EFNB3,EPHA3,EPHA4,EPHA5,EPHA6,EPHA7,EPHB1,EPHB6,FZD4,IGF1,KALRN,LIMK1,MET,MKNK1,MMP16,MYL12B,NCK1,NFAT5,NFATC3,PDGFC,PIK3C2A,PLCB4,PRKACB,PRKCA,PRKCD,PRKCI,PTCH1,RASD2,RGS3,SEMA3E,SEMA5A,SRGAP1,TUBA1B,TUBA4A,TUBA8,TUBB,TUBB4B,TUBG1,VASP,WNT7A
Tryptophan Degradation III (Eukaryotic)	1.68	0.217	-1.342	5	0	4	ACAT1,CDYL,GCDH,HSD17B4,PARK7
Molecular Mechanisms of Cancer	1.66	0.0997	-	39	19	19	ADCY1,ADCY5,ADCY6,APAF1,Aph1c,ARHGEF11,ATM,AXIN1,BAD,BMPR1A,CCNE1,CDK18,CDK5,CDK6,CDK7,CDK9,CTNNB1,DIABLO,E2F3,E2F4,E2F6,FOS,FZD4,HAT1,LRP1,LRP6,NFKBIB,NOTCH1,PIK3C2A,PLCB4,PRKACB,PRKCA,PRKCD,PRKCI,PTCH1,RASD2,TAB2,TGFBR2,WNT7A
Vitamin-C Transport	1.63	0.25	-	4	1	2	GLRX,SLC23A2,TXN,TXNRD1
Cardiac β-adrenergic Signaling	1.63	0.121	1.807	17	9	6	ADCY1,ADCY5,ADCY6,CACNA1A,CACNA1D,CACNA1E,PDE1A,PDE1C,PDE7A,PDE7B,PDE8A,PDE9A,PPP1R11,PPP2R1A,PRKACB,RYR2,SLC8A1
Glioma Signaling	1.61	0.127	0.707	14	9	5	CAMK1G,CDK6,E2F3,E2F4,E2F6,IDH3G,IGF1,PDGFC,PIK3C2A,PRKCA,PRKCD,PRKCI,RASD2,TGFA
Gustation Pathway	1.58	0.117	-	18	11	5	ADCY1,ADCY5,ADCY6,CACNA1A,CACNA1D,CACNA1E,CACNA1I,CACNA2D2,CACNG4,CACNG5,CACNG8,PDE1A,PDE1C,PDE7A,PDE7B,PDE8A,PDE9A,PRKACB
Heme Degradation	1.56	0.5	-	2	0	2	BLVRA,BLVRB
L-cysteine Degradation I	1.56	0.5	-	2	0	2	GOT1,GOT2
N-acetylglucosamine Degradation II	1.56	0.5	-	2	0	2	AMDHD2,NAGK
Growth Hormone Signaling	1.54	0.141	-1	10	3	7	FOS,IGF1,IGFBP3,PIK3C2A,PRKCA,PRKCD,PRKCI,RPS6KA4,STAT1,STAT5B
Calcium Transport I	1.53	0.3	-	3	3	0	ATP2B1,ATP2B2,ATP2B4
tRNA Splicing	1.51	0.163	-0.378	7	1	4	PDE1A,PDE1C,PDE7A,PDE7B,PDE8A,PDE9A,TSEN34
BAG2 Signaling Pathway	1.51	0.163	-0.378	7	1	4	HSPA14,HSPA1A/HSPA1B,MAPKAPK2,PINK1,PSME1,PSME2,SP1
Ephrin B Signaling	1.5	0.139	-1.265	10	3	7	ACP1,AXIN1,CTNNB1,EFNB2,EFNB3,EPHB1,EPHB6,KALRN,LIMK1,RGS3
FAT10 Signaling Pathway	1.45	0.222	-	4	0	4	PSME1,PSME2,SQSTM1,UBA6
CCR5 Signaling in Macrophages	1.45	0.128	0	12	9	3	CACNA1A,CACNA1D,CACNA1E,CACNA1I,CACNA2D2,CACNG4,CACNG5,CACNG8,FOS,PRKCA,PRKCD,PRKCI
Germ Cell-Sertoli Cell Junction Signaling	1.44	0.111	-	19	6	10	ACTN4,AXIN1,CTNNB1,ITGA6,KEAP1,LIMK1,MAP3K3,MAP3K6,NECTIN3,PIK3C2A,RASD2,TGFBR2,TUBA1B,TUBA4A,TUBA8,TUBB,TUBB4B,TUBG1,VCL
Virus Entry via Endocytic Pathways	1.38	0.121	-	13	6	6	AP1M1,AP1S1,AP2A2,AP2S1,B2M,DNM1,FLNB,ITGA6,PIK3C2A,PRKCA,PRKCD,PRKCI,RASD2
Sertoli Cell-Sertoli Cell Junction Signaling	1.38	0.108	-	20	6	12	ACTN4,AXIN1,CTNNB1,KEAP1,MAP3K3,MAP3K6,NECTIN3,NOS1,OCLN,PRKACB,PRKG2,RASD2,TGFBR3,TUBA1B,TUBA4A,TUBA8,TUBB,TUBB4B,TUBG1,VCL
CMP-N-acetylneuraminate Biosynthesis I (Eukaryotes)	1.36	0.4	-	2	0	2	NAGK,NANS
Citrulline-Nitric Oxide Cycle	1.36	0.4	-	2	0	2	ASL,NOS1
Macropinocytosis Signaling	1.36	0.132	1.633	10	8	2	ACTN4,CSF1,MET,PDGFC,PIK3C2A,PRKCA,PRKCD,PRKCI,RASD2,USP6NL
Cell Cycle Regulation by BTG Family Proteins	1.34	0.162	0	6	2	4	CCNE1,E2F3,E2F4,E2F6,PPP2R1A,PRMT1
Ephrin A Signaling	1.32	0.149	-	7	6	1	EPHA3,EPHA4,EPHA5,EPHA6,EPHA7,LIMK1,PIK3C2A
Cell Cycle: G1/S Checkpoint Regulation	1.32	0.134	-1	9	3	6	ATM,CCNE1,CDK6,E2F3,E2F4,E2F6,GNL3,HDAC9,PAK1IP1
BER pathway	1.31	0.25	-	3	1	2	LIG1,LIG3,PARP1
Heparan Sulfate Biosynthesis	1.3	0.128	3.162	10	8	0	B3GAT1,CHST15,CHST2,HS2ST1,HS3ST2,HS3ST4,HS6ST2,NDST4,SULT2B1,UST
IL-15 Production	1.3	0.116	-	14	9	4	ABL2,CLK1,CLK3,EPHA3,EPHA4,EPHA5,EPHA6,EPHB1,FGFR2,KIT,MET,PRKCI,RET,STAT1
Maturity Onset Diabetes of Young (MODY) Signaling	1.23	0.19	-	4	3	1	CACNA1A,CACNA1D,CACNA1E,GAPDH
Zymosterol Biosynthesis	1.2	0.333	-	2	1	1	LBR,NSDHL
Cardiac Hypertrophy Signaling (Enhanced)	1.2	0.0903	2.592	44	28	13	ACVR2A,ADCY1,ADCY5,ADCY6,ADRA2A,ATF6,CACNA1A,CACNA1D,CACNA1E,CTNNB1,EIF2B2,EIF2B5,FGF1,FGF2,FGFR2,FZD4,HDAC9,IGF1,IL10RB,MAP3K3,MAP3K6,MAPKAPK2,MEF2C,MKNK1,NFAT5,NFATC3,PDE1A,PDE1C,PDE7A,PDE7B,PDE8A,PDE9A,PIK3C2A,PLCB4,PRKACB,PRKCA,PRKCD,PRKCI,RASD2,RYR2,RYR3,TGFBR2,TGFBR3,WNT7A
Heparan Sulfate Biosynthesis (Late Stages)	1.19	0.127	3	9	7	0	CHST15,CHST2,HS2ST1,HS3ST2,HS3ST4,HS6ST2,NDST4,SULT2B1,UST
Methionine Degradation I (to Homocysteine)	1.17	0.182	-2	4	0	4	FTSJ1,NSUN4,PRMT1,PRMT5
IGF-1 Signaling	1.17	0.115	-1.414	12	2	10	BAD,CCN2,CCN3,CSNK2B,FOS,GRB10,IGF1,IGFBP3,PIK3C2A,PRKACB,PRKCI,RASD2
Methylglyoxal Degradation VI	1.15	1	-	1	0	1	LDHD
Asparagine Biosynthesis I	1.15	1	-	1	0	1	ASNS
DNA Double-Strand Break Repair by Homologous Recombination	1.14	0.214	-	3	0	3	ATM,GEN1,LIG1
DNA Double-Strand Break Repair by Non-Homologous End Joining	1.14	0.214	-	3	1	2	ATM,LIG3,PARP1
Phagosome Maturation	1.14	0.106	-	16	2	11	ATP6V1E1,ATP6V1F,B2M,CTSS,LAMP2,NOS1,NSF,PRDX2,PRDX5,TSG101,TUBA1B,TUBA4A,TUBA8,TUBB,TUBB4B,TUBG1
Reelin Signaling in Neurons	1.12	0.109	1.387	14	6	6	APBB1,ARHGEF11,CDK5,GRIN2A,GRIN2B,GRIN3A,ITGA6,LIMK1,LRP8,NDEL1,NECTIN3,PDK4,PIK3C2A,VLDLR
Thrombopoietin Signaling	1.11	0.127	-0.378	8	4	4	FOS,PIK3C2A,PRKCA,PRKCD,PRKCI,RASD2,STAT1,STAT5B
Sperm Motility	1.11	0.0987	-0.632	22	13	8	ABL2,CLK1,CLK3,EPHA3,EPHA4,EPHA5,EPHA6,EPHB1,FGFR2,KIT,MET,PDE1A,PDE1C,PLA2G12A,PLA2G4E,PLCB4,PRKACB,PRKCA,PRKCD,PRKCI,PRKG2,RET
Neuregulin Signaling	1.1	0.115	0.632	11	6	5	ADAM17,BAD,CDK5,DCN,NRG3,PRKCA,PRKCD,PRKCI,RASD2,STAT5B,TGFA
G-Protein Coupled Receptor Signaling	1.1	0.0956	-	26	15	9	ADCY1,ADCY5,ADCY6,ADRA2A,CHRM1,DUSP6,GLP1R,GRM5,NFKBIB,NPY1R,PDE1A,PDE1C,PDE7A,PDE7B,PDE8A,PDE9A,PIK3C2A,PLCB4,PRKACB,PRKCA,PTGER3,RASD2,RGS12,RGS16,RGS4,S1PR1
Thioredoxin Pathway	1.08	0.286	-	2	0	1	TXN,TXNRD1
Serotonin Receptor Signaling	1.08	0.14	-	6	4	2	ADCY1,ADCY5,ADCY6,HTR3A,SLC18A2,SPR
Type II Diabetes Mellitus Signaling	1.08	0.106	0	15	11	4	CACNA1A,CACNA1D,CACNA1E,CACNA1I,CACNA2D2,CACNG4,CACNG5,CACNG8,MAFA,NFKBIB,PIK3C2A,PKM,PRKCA,PRKCD,PRKCI
Isoleucine Degradation I	1.06	0.2	-	3	0	2	ACAT1,AUH,ECHS1
Choline Biosynthesis III	1.06	0.2	-	3	3	0	CEPT1,CHPT1,PHKA1
Glutathione Redox Reactions I	1.06	0.167	-1	4	1	3	GPX1,GPX3,GSTM2,MGST3
Cysteine Biosynthesis III (mammalia)	1.06	0.167	-2	4	0	4	FTSJ1,NSUN4,PRMT1,PRMT5
Aryl Hydrocarbon Receptor Signaling	1.06	0.105	1	15	6	9	ALDH1A1,ALDH3A2,APAF1,ATM,CCNE1,CDK6,FOS,GSTM2,Gstm6,MGST3,NFIA,NFIB,NR2F1,RXRG,SP1
PKCθ Signaling in T Lymphocytes	1.06	0.103	0.378	16	12	4	CACNA1A,CACNA1D,CACNA1E,CACNA1I,CACNA2D2,CACNG4,CACNG5,CACNG8,FOS,MAP3K3,MAP3K6,NFAT5,NFATC3,NFKBIB,PIK3C2A,RASD2
Xenobiotic Metabolism Signaling	1.06	0.0941	-	27	15	9	ALDH1A1,ALDH3A2,CAMK1G,CHST15,CHST2,CITED2,ESD,FMO1,GSTM2,Gstm6,HS2ST1,HS3ST2,HS3ST4,HS6ST2,KEAP1,MAP3K3,MAP3K6,MGST3,NDST4,PIK3C2A,PPP2R1A,PRKCA,PRKCD,PRKCI,RASD2,SULT2B1,UST
Tight Junction Signaling	1.04	0.101	-	17	7	9	CPSF1,CTNNB1,FOS,MYH8,MYLK,NECTIN3,NSF,OCLN,PARD6A,PATJ,PPP2R1A,PRKACB,PRKCI,TGFBR2,TIAM1,VASP,VCL
Granzyme B Signaling	0.994	0.188	-	3	1	2	APAF1,NUMA1,PARP1
Cell Cycle Control of Chromosomal Replication	0.99	0.125	-1.134	7	1	5	CDK18,CDK5,CDK6,CDK7,CDK9,LIG1,MCM8
ErbB4 Signaling	0.985	0.119	1.633	8	7	1	ADAM17,NRG3,PIK3C2A,PRKCA,PRKCD,PRKCI,RASD2,YAP1
IL-3 Signaling	0.961	0.114	0	9	4	5	BAD,FOS,PIK3C2A,PRKCA,PRKCD,PRKCI,RASD2,STAT1,STAT5B
Role of CHK Proteins in Cell Cycle Checkpoint Control	0.959	0.123	-0.816	7	3	4	ATM,E2F3,E2F4,E2F6,PPP2R1A,RAD1,RFC3
Estrogen-mediated S-phase Entry	0.957	0.154	0	4	2	2	CCNE1,E2F3,E2F4,E2F6
Relaxin Signaling	0.933	0.1	1	15	6	7	ADCY1,ADCY5,ADCY6,FOS,NFKBIB,NPR2,PDE1A,PDE1C,PDE7A,PDE7B,PDE8A,PDE9A,PIK3C2A,PRKACB,RXFP1
Apelin Endothelial Signaling Pathway	0.925	0.104	-0.302	12	9	3	ADCY1,ADCY5,ADCY6,FOS,MEF2C,PIK3C2A,PLCB4,PRKCA,PRKCD,PRKCI,RASD2,SP1
Cyclins and Cell Cycle Regulation	0.911	0.111	0.707	9	3	6	ATM,CCNE1,CDK6,CDK7,E2F3,E2F4,E2F6,HDAC9,PPP2R1A
Prolactin Signaling	0.911	0.111	0	9	5	4	FOS,PIK3C2A,PRKCA,PRKCD,PRKCI,RASD2,SP1,STAT1,STAT5B
Sucrose Degradation V (Mammalian)	0.882	0.222	-	2	0	2	ALDOA,TPI1
Phosphatidylethanolamine Biosynthesis II	0.882	0.222	-	2	2	0	CEPT1,CHKA
Leucine Degradation I	0.882	0.222	-	2	0	2	ACADM,AUH
PPARα/RXRα Activation	0.873	0.0947	0	18	10	8	ACVR2A,ADCY1,ADCY5,ADCY6,AP2A2,CHD5,GOT2,LPL,MEF2C,NFKBIB,NR2F1,PLCB4,PRKACB,PRKCA,RASD2,STAT5B,TGFBR2,TGFBR3
Renin-Angiotensin Signaling	0.866	0.102	-0.378	12	7	5	ADCY1,ADCY5,ADCY6,FOS,PIK3C2A,PRKACB,PRKCA,PRKCD,PRKCI,RASD2,SHC2,STAT1
Taurine Biosynthesis	0.861	0.5	-	1	0	0	CSAD
L-cysteine Degradation III	0.861	0.5	-	1	0	1	GOT1
Glycine Degradation (Creatine Biosynthesis)	0.861	0.5	-	1	0	0	GATM
cAMP-mediated signaling	0.859	0.0921	1.528	21	10	9	ADCY1,ADCY5,ADCY6,ADRA2A,CAMK1G,CHRM1,CREM,DUSP6,GLP1R,NPY1R,PDE1A,PDE1C,PDE7A,PDE7B,PDE8A,PDE9A,PRKACB,PTGER3,RGS12,RGS4,S1PR1
α-Adrenergic Signaling	0.855	0.105	1.342	10	8	2	ADCY1,ADCY5,ADCY6,ADRA2A,PRKACB,PRKCA,PRKCD,PRKCI,RASD2,SLC8A1
Autophagy	0.845	0.115	-	7	1	5	ATG16L1,ATG7,CTSS,LAMP2,MAP1LC3A,NBR1,SQSTM1
HER-2 Signaling in Breast Cancer	0.841	0.107	-	9	5	4	BAD,CCNE1,CDK6,PARD6A,PIK3C2A,PRKCA,PRKCD,PRKCI,RASD2
CDK5 Signaling	0.83	0.102	1	11	5	4	ADCY1,ADCY5,ADCY6,CACNA1A,CDK5,EGR1,ITGA6,PPP1R11,PPP2R1A,PRKACB,RASD2
GPCR-Mediated Integration of Enteroendocrine Signaling Exemplified by an L Cell	0.829	0.11	0.707	8	5	3	ADCY1,ADCY5,ADCY6,ADCYAP1,GLP1R,PLCB4,PRKACB,SST
Clathrin-mediated Endocytosis Signaling	0.829	0.0933	-	18	6	10	AP1M1,AP1S1,AP2A2,AP2S1,CSNK2B,DNM1,DNM3,FGF1,FGF2,IGF1,MET,MYO6,PDGFC,PIK3C2A,RAB11A,STON2,TSG101,Ubb
Superpathway of Cholesterol Biosynthesis	0.827	0.138	-1	4	1	3	ACAT1,LBR,NSDHL,PMVK
DNA damage-induced 14-3-3σ Signaling	0.824	0.158	-	3	1	2	ATM,CCNE1,RAD1
Regulation of eIF4 and p70S6K Signaling	0.816	0.0955	-	15	5	8	AGO3,AGO4,EIF2B2,EIF2B5,EIF3D,EIF3I,EIF3K,MKNK1,MT-RNR1,MT-RNR2,PIK3C2A,PPP2R1A,RASD2,RPS2,RPS27L
Pancreatic Adenocarcinoma Signaling	0.811	0.101	1.633	11	7	4	BAD,CCNE1,E2F3,E2F4,E2F6,NOTCH1,PDGFC,PIK3C2A,STAT1,TGFA,TGFBR2
PDGF Signaling	0.797	0.105	0.707	9	4	4	ABL2,ACP1,CSNK2B,FOS,PDGFC,PIK3C2A,PRKCA,RASD2,STAT1
p53 Signaling	0.793	0.102	-1.414	10	2	7	APAF1,ATM,CTNNB1,GNL3,HDAC9,MDM4,PIK3C2A,RPRM,TIGAR,TP53INP1
UVB-Induced MAPK Signaling	0.784	0.115	0	6	3	3	BAD,FOS,PIK3C2A,PRKCA,PRKCD,PRKCI
Angiopoietin Signaling	0.782	0.107	1.342	8	4	4	BAD,GRB14,NCK1,NFKBIB,PIK3C2A,RASD2,STAT5B,TNIP1
Mechanisms of Viral Exit from Host Cells	0.781	0.122	-	5	2	2	CHMP6,PRKCA,PRKCD,PRKCI,TSG101
Human Embryonic Stem Cell Pluripotency	0.778	0.0963	-	13	10	3	AXIN1,BMPR1A,CTNNB1,FGF2,FGFR2,FZD4,INHBA,PDGFC,PIK3C2A,S1PR1,TGFBR2,WNT7A,ZIC3
Fatty Acid α-oxidation	0.775	0.15	-	3	1	2	ALDH1A1,ALDH3A2,ALOXE3
Erythropoietin Signaling	0.76	0.105	-	8	4	4	FOS,NFKBIB,PIK3C2A,PRKCA,PRKCD,PRKCI,RASD2,STAT5B
MIF Regulation of Innate Immunity	0.75	0.119	-1.342	5	1	4	FOS,MIF,NFKBIB,PLA2G12A,PLA2G4E
Dopamine Receptor Signaling	0.738	0.104	1	8	4	4	ADCY1,ADCY5,ADCY6,PPP1R11,PPP2R1A,PRKACB,SLC18A2,SPR
Fatty Acid β-oxidation I	0.717	0.125	-2	4	0	3	ACADM,AUH,ECHS1,HSD17B4
Coenzyme A Biosynthesis	0.701	0.333	-	1	0	1	PPCS
Thyronamine and Iodothyronamine Metabolism	0.701	0.333	-	1	0	1	DIO3
Tetrahydrobiopterin Biosynthesis I	0.701	0.333	-	1	0	1	SPR
Anandamide Degradation	0.701	0.333	-	1	1	0	NAAA
Thyroid Hormone Metabolism I (via Deiodination)	0.701	0.333	-	1	0	1	DIO3
1D-myo-inositol Hexakisphosphate Biosynthesis V (from Ins(1,3,4)P3)	0.701	0.333	-	1	1	0	IPPK
Tetrahydrobiopterin Biosynthesis II	0.701	0.333	-	1	0	1	SPR
N-acetylglucosamine Degradation I	0.701	0.333	-	1	0	1	AMDHD2
Chronic Myeloid Leukemia Signaling	0.7	0.0971	-	10	6	4	BAD,CDK6,E2F3,E2F4,E2F6,HDAC9,PIK3C2A,RASD2,STAT5B,TGFBR2
NER Pathway	0.7	0.0971	-1.897	10	1	9	CDK7,COPS7A,ERCC5,LIG1,LIG3,POLE4,POLR2B,POLR2H,RFC3,XAB2
Glioblastoma Multiforme Signaling	0.698	0.0909	0.707	15	9	6	AXIN1,CCNE1,CDK6,CTNNB1,E2F3,E2F4,E2F6,FZD4,IGF1,PDGFC,PIK3C2A,PLCB4,PRKCD,RASD2,WNT7A
Polyamine Regulation in Colon Cancer	0.689	0.136	-	3	0	3	CTNNB1,PSME1,PSME2
Pyrimidine Deoxyribonucleotides De Novo Biosynthesis I	0.689	0.136	-	3	1	2	AK1,CMPK2,NME7
Circadian Rhythm Signaling	0.684	0.121	-	4	2	2	ADCYAP1,GRIN2A,GRIN2B,GRIN3A
Assembly of RNA Polymerase I Complex	0.679	0.167	-	2	0	2	POLR1C,POLR1D
Renal Cell Carcinoma Signaling	0.677	0.1	-	8	4	3	FH,FOS,MET,PIK3C2A,RASD2,TGFA,Ubb,VHL
D-myo-inositol-5-phosphate Metabolism	0.663	0.0903	-0.535	14	5	8	ACP1,DUSP10,DUSP11,NUDT14,NUDT2,PIP4P1,PLCB4,PPM1H,PPP1R16B,PPP4C,PPP4R1,PTPRJ,TNS3,UBLCP1
MIF-mediated Glucocorticoid Regulation	0.653	0.118	-1	4	1	3	MIF,NFKBIB,PLA2G12A,PLA2G4E
Ethanol Degradation IV	0.65	0.13	-	3	1	2	ALDH1A1,ALDH3A2,CYGB
ErbB Signaling	0.643	0.0957	1.414	9	7	2	FOS,NCK1,NRG3,PIK3C2A,PRKCA,PRKCD,PRKCI,RASD2,TGFA
Melanocyte Development and Pigmentation Signaling	0.643	0.0957	0.707	9	6	3	ADCY1,ADCY5,ADCY6,KIT,MITF,PIK3C2A,PRKACB,RASD2,RPS6KA4
Apelin Adipocyte Signaling Pathway	0.638	0.0976	-1.414	8	4	4	ADCY1,ADCY5,ADCY6,GPX1,GPX3,GSTM2,MGST3,PRKACB
Cholesterol Biosynthesis I	0.626	0.154	-	2	1	1	LBR,NSDHL
Cholesterol Biosynthesis II (via 24,25-dihydrolanosterol)	0.626	0.154	-	2	1	1	LBR,NSDHL
Cholesterol Biosynthesis III (via Desmosterol)	0.626	0.154	-	2	1	1	LBR,NSDHL
Nucleotide Excision Repair Pathway	0.624	0.114	-	4	0	4	CDK7,ERCC5,POLR2B,POLR2H
Aldosterone Signaling in Epithelial Cells	0.623	0.0886	1.633	14	6	7	DNAJB1,DNAJC12,DNAJC9,HSPA14,HSPA1A/HSPA1B,HSPA4L,HSPE1,NR3C2,PIK3C2A,PLCB4,PRKCA,PRKCD,PRKCI,Sacs
Small Cell Lung Cancer Signaling	0.616	0.0986	1	7	2	5	APAF1,CCNE1,CDK6,NFKBIB,NOS1,PIK3C2A,RXRG
Adrenomedullin signaling pathway	0.616	0.0863	0.775	17	11	6	ADCY1,ADCY5,ADCY6,BAD,FOS,KCNN3,KCNQ2,MYLK,NPR2,PIK3C2A,PLCB4,PRKACB,PRKG2,RAMP2,RASD2,RXRG,SHC2
IL-22 Signaling	0.614	0.125	-	3	1	2	IL10RB,STAT1,STAT5B
Tumoricidal Function of Hepatic Natural Killer Cells	0.614	0.125	-	3	0	3	AIFM1,APAF1,SERPINB9
eNOS Signaling	0.61	0.0881	2.138	14	8	5	ADCY1,ADCY5,ADCY6,CHRM1,CHRNA4,HSPA14,HSPA1A/HSPA1B,NOSIP,PDGFC,PIK3C2A,PRKACB,PRKCA,PRKCD,PRKCI
HOTAIR Regulatory Pathway	0.61	0.0881	0	14	9	5	AGO3,AGO4,AR,ATG7,CTNNB1,EZH2,KDM1A,KMT2A,MET,MEX3B,MMP16,PIK3C2A,RBBP4,WNT7A
Hepatic Fibrosis Signaling Pathway	0.603	0.0815	2.646	30	20	9	ACVR2A,AXIN1,CACNA1A,CACNA1D,CACNA1E,CCN2,CTNNB1,EZH2,FGF2,FOS,FZD4,KLF9,LRP6,MYL12B,MYLK,NFKBIB,PDGFC,PIK3C2A,PRKACB,PRKCA,PRKCD,PRKCI,PTCH1,RASD2,SDHB,SP1,TGFBR2,TGFBR3,WNT7A,YAP1
TR/RXR Activation	0.602	0.0952	-	8	4	4	COL6A3,DIO3,ENO1,KLF9,PIK3C2A,RAB3B,RXRG,SYT12
VEGF Family Ligand-Receptor Interactions	0.602	0.0952	0.378	8	5	3	FOS,PIK3C2A,PLA2G12A,PLA2G4E,PRKCA,PRKCD,PRKCI,RASD2
ERK5 Signaling	0.596	0.0972	0	7	3	4	BAD,ELK4,FOS,MAP3K3,MEF2C,RASD2,RPS6KA4
Inhibition of ARE-Mediated mRNA Degradation Pathway	0.595	0.0902	-0.707	11	3	6	AGO3,AGO4,DCP1A,DIS3,EXOSC8,MAPKAPK2,PPP2R1A,PRKACB,PSME1,PSME2,TIA1
Wnt/β-catenin Signaling	0.595	0.0867	-1.069	15	7	7	ACVR2A,AXIN1,CSNK2B,CTNNB1,FZD4,LRP1,LRP6,PIN1,PPP2R1A,SOX1,SOX11,TGFBR2,TGFBR3,Ubb,WNT7A
Hepatic Fibrosis / Hepatic Stellate Cell Activation	0.594	0.086	-	16	10	6	CCN2,COL12A1,COL25A1,COL6A3,CSF1,FGF1,FGF2,FGFR2,IGF1,IGFBP3,MET,MYH8,PDGFC,STAT1,TGFA,TGFBR2
PAK Signaling	0.593	0.0928	1.414	9	6	2	EPHA3,LIMK1,MYL12B,MYLK,NCK1,PAK1IP1,PDGFC,PIK3C2A,RASD2
PRPP Biosynthesis I	0.591	0.25	-	1	0	1	PRPS1
Phenylethylamine Degradation I	0.591	0.25	-	1	0	1	ALDH3A2
Methylmalonyl Pathway	0.591	0.25	-	1	0	1	PCCB
Ascorbate Recycling (Cytosolic)	0.591	0.25	-	1	0	1	GLRX
Glutathione Redox Reactions II	0.591	0.25	-	1	0	1	GLRX
Proline Biosynthesis I	0.591	0.25	-	1	0	0	PYCR3
HIPPO signaling	0.585	0.0941	0	8	4	4	DLG5,LATS2,MOB1A,PATJ,PPP1R11,PPP2R1A,STK3,YAP1
RhoA Signaling	0.581	0.0894	-1	11	4	5	ABL2,ANLN,ARHGAP6,ARHGEF11,DLC1,IGF1,LIMK1,MYL12B,MYLK,PFN4,SEPTIN2
Mevalonate Pathway I	0.579	0.143	-	2	0	2	ACAT1,PMVK
Colanic Acid Building Blocks Biosynthesis	0.579	0.143	-	2	0	1	GALK2,GPI
Non-Small Cell Lung Cancer Signaling	0.578	0.0959	2	7	5	2	BAD,CDK6,PIK3C2A,PRKCA,RASD2,RXRG,TGFA
UVA-Induced MAPK Signaling	0.577	0.0918	0.447	9	4	5	ATM,FOS,PARP1,PIK3C2A,PLCB4,PRKCA,RASD2,RPS6KA4,STAT1
Cardiac Hypertrophy Signaling	0.572	0.0833	2.065	20	12	6	ADCY1,ADCY5,ADCY6,ADRA2A,CACNA1A,CACNA1D,CACNA1E,EIF2B2,EIF2B5,IGF1,MAP3K3,MAP3K6,MAPKAPK2,MEF2C,MYL12B,PIK3C2A,PLCB4,PRKACB,RASD2,TGFBR2
VEGF Signaling	0.561	0.0909	0	9	5	4	ACTN4,BAD,EIF2B2,EIF2B5,PDGFC,PIK3C2A,PRKCA,RASD2,VCL
Apoptosis Signaling	0.561	0.0909	-2.121	9	2	7	AIFM1,APAF1,BAD,DIABLO,LMNA,NFKBIB,PARP1,PRKCA,RASD2
Estrogen-Dependent Breast Cancer Signaling	0.56	0.0946	-0.447	7	3	4	FOS,HSD17B4,IGF1,PIK3C2A,RASD2,SP1,STAT5B
Gαi Signaling	0.553	0.088	0.632	11	7	4	ADCY1,ADCY5,ADCY6,ADRA2A,NPY1R,PRKACB,PTGER3,RASD2,RGS12,RGS4,S1PR1
Wnt/Ca+ pathway	0.552	0.0968	1.633	6	5	1	AXIN1,FZD4,NFAT5,NFATC3,PLCB4,PRKCA
Lipid Antigen Presentation by CD1	0.549	0.115	-	3	1	2	AP2A2,AP2S1,B2M
Assembly of RNA Polymerase II Complex	0.546	0.1	-	5	0	5	CDK7,GTF2E2,POLR2B,POLR2H,TAF2
Superpathway of Citrulline Metabolism	0.536	0.133	-	2	0	2	ASL,NOS1
Regulation of the Epithelial-Mesenchymal Transition Pathway	0.528	0.0833	-	16	11	4	ADAM17,AXIN1,CTNNB1,EGR1,FGF1,FGF2,FGFR2,FZD4,MET,NOTCH1,PARD6A,PIK3C2A,RASD2,TGFBR2,WNT7A,ZEB1
P2Y Purigenic Receptor Signaling Pathway	0.527	0.0866	1.265	11	8	3	ADCY1,ADCY5,ADCY6,FOS,PIK3C2A,PLCB4,PRKACB,PRKCA,PRKCD,PRKCI,RASD2
NF-κB Signaling	0.527	0.0838	2.673	15	10	5	BMPR1A,CSNK2B,FGFR2,MAP3K3,NFKBIB,PIK3C2A,PRKACB,RASD2,TAB2,TAB3,TGFA,TGFBR2,TGFBR3,TNFAIP3,TNIP1
D-myo-inositol (1,4,5,6)-Tetrakisphosphate Biosynthesis	0.526	0.0857	-0.577	12	4	7	ACP1,DUSP10,DUSP11,NUDT14,NUDT2,PPM1H,PPP1R16B,PPP4C,PPP4R1,PTPRJ,TNS3,UBLCP1
D-myo-inositol (3,4,5,6)-tetrakisphosphate Biosynthesis	0.526	0.0857	-0.577	12	4	7	ACP1,DUSP10,DUSP11,NUDT14,NUDT2,PPM1H,PPP1R16B,PPP4C,PPP4R1,PTPRJ,TNS3,UBLCP1
UVC-Induced MAPK Signaling	0.525	0.098	0	5	3	2	FOS,PRKCA,PRKCD,PRKCI,RASD2
GDNF Family Ligand-Receptor Interactions	0.525	0.0921	0.816	7	5	2	DOK5,FOS,GFRA2,NCK1,PIK3C2A,RASD2,RET
April Mediated Signaling	0.519	0.103	1	4	2	2	FOS,NFAT5,NFATC3,NFKBIB
ERK/MAPK Signaling	0.518	0.0829	0.258	16	7	9	BAD,DUSP6,FOS,MKNK1,PIK3C2A,PLA2G12A,PLA2G4E,PPP1R11,PPP2R1A,PRKACB,PRKCA,PRKCD,PRKCI,RASD2,RPS6KA4,STAT1
3-phosphoinositide Degradation	0.514	0.0844	-0.832	13	4	8	ACP1,DUSP10,DUSP11,NUDT14,NUDT2,PIP4P1,PPM1H,PPP1R16B,PPP4C,PPP4R1,PTPRJ,TNS3,UBLCP1
Creatine-phosphate Biosynthesis	0.509	0.2	-	1	0	0	CKMT1A/CKMT1B
Tetrahydrofolate Salvage from 5,10-methenyltetrahydrofolate	0.509	0.2	-	1	0	0	MTHFD1
Serine Biosynthesis	0.509	0.2	-	1	0	1	DUSP26
Tetrapyrrole Biosynthesis II	0.509	0.2	-	1	0	1	ALAD
Eumelanin Biosynthesis	0.509	0.2	-	1	0	1	MIF
Lysine Degradation II	0.509	0.2	-	1	0	1	AASDH
Lysine Degradation V	0.509	0.2	-	1	0	1	AASDH
2-oxobutanoate Degradation I	0.509	0.2	-	1	0	1	PCCB
Galactose Degradation I (Leloir Pathway)	0.509	0.2	-	1	0	1	GALK2
Folate Polyglutamylation	0.509	0.2	-	1	0	0	MTHFD1
Sumoylation Pathway	0.503	0.0874	0	9	4	5	AR,ARHGDIB,ARHGDIG,FOS,KDM1A,RCC1,RFC3,SP1,ZEB1
Parkinson's Signaling	0.497	0.125	-	2	0	2	PARK7,UCHL1
Regulation of Cellular Mechanics by Calpain Protease	0.497	0.0923	-	6	3	3	ACTN4,CAST,CCNE1,CDK6,RASD2,VCL
ErbB2-ErbB3 Signaling	0.497	0.0923	1.342	6	4	2	BAD,NRG3,PIK3C2A,RASD2,SP1,STAT5B
VDR/RXR Activation	0.492	0.0897	-1.633	7	3	4	CALB1,IGFBP3,PRKCA,PRKCD,PRKCI,RXRG,SP1
Role of Tissue Factor in Cancer	0.489	0.0855	-	10	4	4	CCN2,CSF1,EGR1,ITGA6,LIMK1,PIK3C2A,PRKCA,RASD2,RPS6KA4,STAT5B
CD27 Signaling in Lymphocytes	0.485	0.0943	0	5	1	4	APAF1,FOS,MAP3K3,MAP3K6,NFKBIB
Mitotic Roles of Polo-Like Kinase	0.48	0.0909	-1.342	6	0	6	ANAPC13,ANAPC4,CDC16,PLK3,PPP2R1A,PTTG1
Superpathway of Inositol Phosphate Compounds	0.478	0.0812	0	16	7	8	ACP1,DUSP10,DUSP11,IPPK,NUDT14,NUDT2,PIK3C2A,PIP4P1,PLCB4,PPM1H,PPP1R16B,PPP4C,PPP4R1,PTPRJ,TNS3,UBLCP1
p38 MAPK Signaling	0.476	0.0847	0	10	4	5	DUSP10,MAPKAPK2,MEF2C,MKNK1,PLA2G12A,PLA2G4E,RPS6KA4,STAT1,TAB2,TGFBR2
Role of PKR in Interferon Induction and Antiviral Response	0.474	0.0976	-	4	1	3	APAF1,NFKBIB,STAT1,TAB2
B Cell Activating Factor Signaling	0.474	0.0976	-	4	2	2	FOS,NFAT5,NFATC3,NFKBIB
Transcriptional Regulatory Network in Embryonic Stem Cells	0.467	0.0926	-	5	3	1	CDYL,GJD2,PAX6,ZFHX3,ZIC3
Cholecystokinin/Gastrin-mediated Signaling	0.464	0.084	-0.333	10	5	5	CREM,EPHA4,FOS,MEF2C,PLCB4,PRKCA,PRKCD,PRKCI,RASD2,SST
RAN Signaling	0.462	0.118	-	2	0	2	CSE1L,RCC1
Histamine Degradation	0.462	0.118	-	2	1	1	ALDH1A1,ALDH3A2
Role of BRCA1 in DNA Damage Response	0.462	0.0875	-1.342	7	2	5	ATM,E2F3,E2F4,E2F6,FANCG,RFC3,STAT1
Colorectal Cancer Metastasis Signaling	0.455	0.0791	1	20	12	7	ADCY1,ADCY5,ADCY6,AXIN1,BAD,CTNNB1,E2F4,FOS,FZD4,LRP1,LRP6,MMP16,PDGFC,PIK3C2A,PRKACB,PTGER3,RASD2,STAT1,TGFBR2,WNT7A
Retinol Biosynthesis	0.453	0.0952	0	4	2	2	DHRS3,ESD,LPL,RDH10
EGF Signaling	0.449	0.0909	-0.447	5	2	3	CSNK2B,FOS,PIK3C2A,PRKCA,STAT1
Arginine Biosynthesis IV	0.445	0.167	-	1	0	1	ASL
Proline Biosynthesis II (from Arginine)	0.445	0.167	-	1	0	0	PYCR3
Pyruvate Fermentation to Lactate	0.445	0.167	-	1	0	1	LDHA
Urea Cycle	0.445	0.167	-	1	0	1	ASL
Chondroitin and Dermatan Biosynthesis	0.445	0.167	-	1	1	0	CHSY1
Arginine Degradation VI (Arginase 2 Pathway)	0.445	0.167	-	1	0	0	PYCR3
Pentose Phosphate Pathway (Non-oxidative Branch)	0.445	0.167	-	1	0	1	TALDO1
Glycerol Degradation I	0.445	0.167	-	1	0	1	GK5
Selenocysteine Biosynthesis II (Archaea and Eukaryotes)	0.445	0.167	-	1	0	0	SARS1
Ceramide Degradation	0.445	0.167	-	1	1	0	ACER3
Rapoport-Luebering Glycolytic Shunt	0.445	0.167	-	1	0	1	TIGAR
GDP-mannose Biosynthesis	0.445	0.167	-	1	0	0	GPI
TNFR2 Signaling	0.44	0.1	-	3	0	3	FOS,NFKBIB,TNFAIP3
Endothelin-1 Signaling	0.437	0.0798	-1.069	15	9	6	ADCY1,ADCY5,ADCY6,CASP1,FOS,NOS1,PIK3C2A,PLA2G12A,PLA2G4E,PLCB4,PRKCA,PRKCD,PRKCI,RASD2,SHC2
Oncostatin M Signaling	0.433	0.093	-	4	2	2	EPAS1,RASD2,STAT1,STAT5B
NF-κB Activation by Viruses	0.433	0.0854	0.816	7	4	2	ITGA6,NFKBIB,PIK3C2A,PRKCA,PRKCD,PRKCI,RASD2
LPS-stimulated MAPK Signaling	0.433	0.0854	0	7	4	3	FOS,NFKBIB,PIK3C2A,PRKCA,PRKCD,PRKCI,RASD2
IL-10 Signaling	0.431	0.087	-	6	2	4	BLVRA,BLVRB,FOS,IL10RB,NFKBIB,SP1
Valine Degradation I	0.43	0.111	-	2	0	1	AUH,ECHS1
Methylglyoxal Degradation III	0.43	0.111	-	2	0	1	AKR7A2,PRXL2B
Superpathway of Geranylgeranyldiphosphate Biosynthesis I (via Mevalonate)	0.43	0.111	-	2	0	2	ACAT1,PMVK
Antioxidant Action of Vitamin C	0.425	0.0826	0.447	9	3	5	GLRX,NFKBIB,PLA2G12A,PLA2G4E,PLCB4,SLC23A2,STAT5B,TXN,TXNRD1
3-phosphoinositide Biosynthesis	0.41	0.0793	-0.277	13	5	7	ACP1,DUSP10,DUSP11,NUDT14,NUDT2,PIK3C2A,PPM1H,PPP1R16B,PPP4C,PPP4R1,PTPRJ,TNS3,UBLCP1
CCR3 Signaling in Eosinophils	0.407	0.0806	1.134	10	7	3	LIMK1,MYLK,PIK3C2A,PLA2G12A,PLA2G4E,PLCB4,PRKCA,PRKCD,PRKCI,RASD2
FGF Signaling	0.406	0.0833	1.89	7	6	0	FGF1,FGF2,FGFR2,MAPKAPK2,MET,PIK3C2A,PRKCA
HGF Signaling	0.402	0.0811	0.707	9	6	3	FOS,MAP3K3,MAP3K6,MET,PIK3C2A,PRKCA,PRKCD,PRKCI,RASD2
GADD45 Signaling	0.401	0.105	-	2	0	2	ATM,CCNE1
Oxidative Ethanol Degradation III	0.401	0.105	-	2	1	1	ALDH1A1,ALDH3A2
PI3K Signaling in B Lymphocytes	0.401	0.0797	0.632	11	7	4	ATF6,ATF6B,ATF7,BLNK,FOS,NFAT5,NFATC3,NFKBIB,PLCB4,PRKCI,RASD2
Glutathione-mediated Detoxification	0.395	0.0938	-	3	1	2	Gsta4,GSTM2,MGST3
Ethanol Degradation II	0.395	0.0938	-	3	1	2	ADH5,ALDH1A1,ALDH3A2
Role of Osteoblasts, Osteoclasts and Chondrocytes in Rheumatoid Arthritis	0.394	0.0773	-	17	9	7	ADAM17,AXIN1,BAD,BMPR1A,CSF1,CTNNB1,FOS,FZD4,IGF1,LRP1,LRP6,NFAT5,NFATC3,NFKBIB,PIK3C2A,TAB2,WNT7A
Superpathway of Serine and Glycine Biosynthesis I	0.393	0.143	-	1	0	1	DUSP26
Acetyl-CoA Biosynthesis I (Pyruvate Dehydrogenase Complex)	0.393	0.143	-	1	0	1	PDHA1
Purine Ribonucleosides Degradation to Ribose-1-phosphate	0.393	0.143	-	1	0	1	PGM2
Glycoaminoglycan-protein Linkage Region Biosynthesis	0.393	0.143	-	1	1	0	B3GAT1
GDP-glucose Biosynthesis	0.393	0.143	-	1	0	1	PGM2
Rac Signaling	0.391	0.0804	0.816	9	5	4	ANK1,ELK4,IQGAP2,LIMK1,PARD6A,PIK3C2A,PRKCI,RASD2,TIAM1
Apelin Cardiomyocyte Signaling Pathway	0.386	0.0808	1.89	8	6	1	MYL12B,MYLK,PIK3C2A,PLCB4,PRKCA,PRKCD,PRKCI,SLC8A1
CXCR4 Signaling	0.382	0.0778	0.302	13	8	3	ADCY1,ADCY5,ADCY6,ARHGEF11,EGR1,FOS,MYL12B,PIK3C2A,PLCB4,PRKCA,PRKCD,PRKCI,RASD2
Hereditary Breast Cancer Signaling	0.381	0.0786	-	11	3	8	ATM,CDK6,FANCG,HDAC9,PIK3C2A,POLR2B,POLR2H,RASD2,RFC3,TUBG1,Ubb
Role of Oct4 in Mammalian Embryonic Stem Cell Pluripotency	0.378	0.087	-	4	0	3	NR2F1,NR2F2,PARP1,PHB1
FAT10 Cancer Signaling Pathway	0.378	0.087	1	4	3	1	ACVR2A,CTNNB1,TGFBR2,TGFBR3
PFKFB4 Signaling Pathway	0.378	0.087	0	4	1	2	FGF2,GPI,PFKM,PRKACB
IL-9 Signaling	0.375	0.0909	-	3	1	2	PIK3C2A,STAT1,STAT5B
Retinoate Biosynthesis I	0.375	0.0909	-	3	2	1	ALDH1A1,DHRS3,RDH10
Cardiomyocyte Differentiation via BMP Receptors	0.374	0.1	-	2	1	1	BMPR1A,MEF2C
The Visual Cycle	0.374	0.1	-	2	1	1	DHRS3,RDH10
Caveolar-mediated Endocytosis Signaling	0.374	0.0822	-	6	3	2	B2M,COPE,FLNB,FLOT1,ITGA6,PRKCA
Endometrial Cancer Signaling	0.368	0.0833	0	5	2	3	AXIN1,BAD,CTNNB1,PIK3C2A,RASD2
mTOR Signaling	0.366	0.0762	0.816	16	6	8	EIF3D,EIF3I,EIF3K,MT-RNR1,MT-RNR2,PDGFC,PIK3C2A,PPP2R1A,PRKCA,PRKCD,PRKCI,PRR5L,RASD2,RPS2,RPS27L,RPS6KA4
LPS/IL-1 Mediated Inhibition of RXR Function	0.364	0.0759	-	17	10	5	ALDH1A1,ALDH3A2,CHST15,CHST2,FABP3,FABP5,FMO1,GSTM2,Gstm6,HS2ST1,HS3ST2,HS3ST4,HS6ST2,MGST3,NDST4,SULT2B1,UST
Leptin Signaling in Obesity	0.361	0.0811	-	6	5	1	ADCY1,ADCY5,ADCY6,PIK3C2A,PLCB4,PRKACB
Hypoxia Signaling in the Cardiovascular System	0.361	0.0811	0	6	0	6	ATM,LDHA,NFKBIB,UBE2E1,UBE2O,VHL
RANK Signaling in Osteoclasts	0.356	0.0795	0.816	7	4	3	FOS,MAP3K3,MAP3K6,MITF,NFKBIB,PIK3C2A,TAB2
Ceramide Signaling	0.356	0.0795	-1.633	7	3	4	BAD,DIABLO,FOS,PIK3C2A,PPP2R1A,RASD2,S1PR1
IL-2 Signaling	0.354	0.082	-	5	2	3	CSNK2B,FOS,PIK3C2A,RASD2,STAT5B
Endocannabinoid Cancer Inhibition Pathway	0.353	0.0769	-0.905	11	5	6	ADCY1,ADCY5,ADCY6,BAD,CASP1,CCNE1,CTNNB1,NOS1,PDGFC,PIK3C2A,PRKACB
Sphingosine and Sphingosine-1-phosphate Metabolism	0.35	0.125	-	1	1	0	ACER3
Glucose and Glucose-1-phosphate Degradation	0.35	0.125	-	1	0	1	PGM2
Histidine Degradation III	0.35	0.125	-	1	0	0	MTHFD1
Inositol Pyrophosphates Biosynthesis	0.35	0.125	-	1	1	0	IPPK
Superoxide Radicals Degradation	0.35	0.125	-	1	0	1	CYGB
Putrescine Degradation III	0.349	0.0952	-	2	1	1	ALDH1A1,ALDH3A2
fMLP Signaling in Neutrophils	0.349	0.0776	2.121	9	7	2	NFAT5,NFATC3,NFKBIB,PIK3C2A,PLCB4,PRKCA,PRKCD,PRKCI,RASD2
CTLA4 Signaling in Cytotoxic T Lymphocytes	0.345	0.0787	-	7	2	5	AP1M1,AP1S1,AP2A2,AP2S1,B2M,PIK3C2A,PPP2R1A
Sphingosine-1-phosphate Signaling	0.339	0.0769	0.707	9	8	1	ACER3,ADCY1,ADCY5,ADCY6,CASP1,PDGFC,PIK3C2A,PLCB4,S1PR1
IL-17A Signaling in Fibroblasts	0.337	0.0857	-	3	1	2	FOS,NFKBIB,TRAF3IP2
Noradrenaline and Adrenaline Degradation	0.337	0.0857	-	3	1	2	ADH5,ALDH1A1,ALDH3A2
Cell Cycle: G2/M DNA Damage Checkpoint Regulation	0.331	0.0816	-1	4	1	3	ATM,CDK7,MDM4,RPRM
Prostate Cancer Signaling	0.323	0.0769	-	7	3	4	AR,BAD,CCNE1,CTNNB1,NFKBIB,PIK3C2A,RASD2
IL-1 Signaling	0.323	0.0769	-1	7	4	3	ADCY1,ADCY5,ADCY6,FOS,NFKBIB,PRKACB,TAB2
Death Receptor Signaling	0.323	0.0769	-1.134	7	1	6	APAF1,ARHGDIB,DIABLO,LIMK1,LMNA,NFKBIB,PARP1
Melanoma Signaling	0.316	0.08	-	4	3	1	BAD,MITF,PIK3C2A,RASD2
TNFR1 Signaling	0.316	0.08	-	4	0	4	APAF1,FOS,NFKBIB,TNFAIP3
Amyloid Processing	0.316	0.08	-	4	0	4	BACE2,CDK5,CSNK2B,PRKACB
Heme Biosynthesis II	0.313	0.111	-	1	0	1	ALAD
UDP-N-acetyl-D-galactosamine Biosynthesis II	0.313	0.111	-	1	0	0	GPI
Folate Transformations I	0.313	0.111	-	1	0	0	MTHFD1
IL-7 Signaling Pathway	0.313	0.0769	0.816	6	2	3	BAD,IGHM,MET,PIK3C2A,STAT1,STAT5B
Notch Signaling	0.303	0.0811	-	3	3	0	ADAM17,FURIN,NOTCH1
Thyroid Cancer Signaling	0.302	0.0784	-	4	2	2	CTNNB1,RASD2,RET,RXRG
PXR/RXR Activation	0.302	0.0769	-	5	2	2	ALDH1A1,ALDH3A2,GSTM2,PRKACB,SCD
Myc Mediated Apoptosis Signaling	0.302	0.0769	-	5	2	3	APAF1,BAD,IGF1,PIK3C2A,RASD2
CD40 Signaling	0.302	0.0769	0.447	5	1	3	FOS,MAPKAPK2,NFKBIB,PIK3C2A,TNFAIP3
Gαs Signaling	0.302	0.0748	2.121	8	7	1	ADCY1,ADCY5,ADCY6,CHRM1,GLP1R,PRKACB,RYR2,RYR3
FLT3 Signaling in Hematopoietic Progenitor Cells	0.291	0.075	-0.447	6	2	4	BAD,PIK3C2A,RASD2,RPS6KA4,STAT1,STAT5B
Chemokine Signaling	0.291	0.075	-0.447	6	3	3	CAMK1G,FOS,LIMK1,PLCB4,PRKCA,RASD2
Docosahexaenoic Acid (DHA) Signaling	0.287	0.0789	-	3	1	2	APAF1,BAD,PIK3C2A
Prostanoid Biosynthesis	0.281	0.1	-	1	0	1	PTGES2
Pentose Phosphate Pathway	0.281	0.1	-	1	0	1	TALDO1
Ketolysis	0.281	0.1	-	1	0	1	ACAT1
Dolichyl-diphosphooligosaccharide Biosynthesis	0.281	0.1	-	1	0	1	DPM2
tRNA Charging	0.273	0.0769	-	3	0	0	LARS1,SARS1,TARS3
Inhibition of Matrix Metalloproteases	0.273	0.0769	-	3	2	0	ADAM17,LRP1,MMP16
Antigen Presentation Pathway	0.273	0.0769	-	3	1	2	B2M,PSMB5,PSMB6
TGF-β Signaling	0.273	0.0729	1.633	7	5	2	ACVR2A,BMPR1A,FOS,INHBA,PMEPA1,RASD2,TGFBR2
Insulin Receptor Signaling	0.27	0.0719	-0.333	10	3	7	BAD,EIF2B2,EIF2B5,GRB10,NCK1,PIK3C2A,PPP1R11,PRKACB,PRKCI,RASD2
Role of JAK family kinases in IL-6-type Cytokine Signaling	0.266	0.08	-	2	0	2	STAT1,STAT5B
Tryptophan Degradation X (Mammalian, via Tryptamine)	0.266	0.08	-	2	1	1	ALDH1A1,ALDH3A2
Role of JAK1 and JAK3 in γc Cytokine Signaling	0.258	0.0725	-	5	2	3	BLNK,PIK3C2A,RASD2,STAT1,STAT5B
Ketogenesis	0.254	0.0909	-	1	0	1	ACAT1
Purine Nucleotides De Novo Biosynthesis II	0.254	0.0909	-	1	0	1	IMPDH1
Antiproliferative Role of TOB in T Cell Signaling	0.25	0.0769	-	2	1	1	CCNE1,TGFBR2
Triacylglycerol Biosynthesis	0.245	0.0732	-	3	2	1	AGPAT4,LIPT2,PLPPR4
Pyrimidine Ribonucleotides Interconversion	0.245	0.0732	-	3	1	2	AK1,CMPK2,NME7
Role of IL-17F in Allergic Inflammatory Airway Diseases	0.233	0.0714	-	3	1	2	IGF1,RPS6KA4,TRAF3IP2
Cleavage and Polyadenylation of Pre-mRNA	0.23	0.0833	-	1	0	1	CPSF1
Hematopoiesis from Multipotent Stem Cells	0.23	0.0833	-	1	1	0	CSF1
Glycogen Degradation II	0.23	0.0833	-	1	0	1	PGM2
Assembly of RNA Polymerase III Complex	0.209	0.0769	-	1	0	1	BRF2
Acyl-CoA Hydrolysis	0.209	0.0769	-	1	0	1	ACOT7
Oleate Biosynthesis II (Animals)	0.209	0.0769	-	1	0	0	SCD
Leukotriene Biosynthesis	0.209	0.0769	-	1	0	1	MGST3
Urate Biosynthesis/Inosine 5'-phosphate Degradation	0.209	0.0769	-	1	0	1	IMPDH1
NAD Phosphorylation and Dephosphorylation	0.209	0.0769	-	1	0	1	ACP1
Glycogen Degradation III	0.19	0.0714	-	1	0	1	PGM2
Osteoarthritis Pathway	0	0.0711	1.155	15	10	4	BMPR1A,CASP1,CTNNB1,DCN,EPAS1,FGF2,FZD4,LRP1,MEF2C,NOTCH1,PDGFC,PTCH1,SDC4,SP1,TGFBR2
Role of Macrophages, Fibroblasts and Endothelial Cells in Rheumatoid Arthritis	0	0.0705	-	22	13	7	AXIN1,CSF1,CTNNB1,FGF2,FOS,FZD4,LRP1,LRP6,MAPKAPK2,MIF,NFAT5,NFATC3,NFKBIB,PDGFC,PIK3C2A,PLCB4,PRKCA,PRKCD,PRKCI,RASD2,TRAF3IP2,WNT7A
CNTF Signaling	0	0.0702	-	4	2	2	PIK3C2A,RASD2,RPS6KA4,STAT1
Gαq Signaling	0	0.0701	2.53	11	7	4	CHRM1,GRM5,NFATC3,NFKBIB,PIK3C2A,PLCB4,PRKCA,PRKCD,PRKCI,RGS16,RGS4
Phospholipase C Signaling	0	0.07	0.535	18	11	6	ADCY1,ADCY5,ADCY6,AHNAK,ARHGEF11,BLNK,HDAC9,MEF2C,MYL12B,NFAT5,NFATC3,PLA2G12A,PLA2G4E,PLCB4,PRKCA,PRKCD,PRKCI,RASD2
Pyrimidine Ribonucleotides De Novo Biosynthesis	0	0.0698	-	3	1	2	AK1,CMPK2,NME7
p70S6K Signaling	0	0.0698	2.121	9	6	3	BAD,BCAP31,PIK3C2A,PLCB4,PPP2R1A,PRKCA,PRKCD,PRKCI,RASD2
Endocannabinoid Developing Neuron Pathway	0	0.0696	-0.816	8	6	2	ADCY1,ADCY5,ADCY6,CTNNB1,PAX6,PIK3C2A,PRKACB,RASD2
Melatonin Signaling	0	0.0694	0.447	5	3	2	PLCB4,PRKACB,PRKCA,PRKCD,PRKCI
Basal Cell Carcinoma Signaling	0	0.0694	-1	5	2	3	AXIN1,CTNNB1,FZD4,PTCH1,WNT7A
Sonic Hedgehog Signaling	0	0.069	-	2	1	1	PRKACB,PTCH1
Mouse Embryonic Stem Cell Pluripotency	0	0.068	0	7	5	2	AXIN1,BMPR1A,CTNNB1,FZD4,ID4,PIK3C2A,RASD2
Regulation of IL-2 Expression in Activated and Anergic T Lymphocytes	0	0.0674	-	6	4	2	FOS,NFAT5,NFATC3,NFKBIB,RASD2,TGFBR2
Acute Myeloid Leukemia Signaling	0	0.0674	0	6	2	4	BAD,IDH3G,KIT,PIK3C2A,RASD2,STAT5B
PPAR Signaling	0	0.0673	0.447	7	2	5	CITED2,FOS,NFKBIB,NR2F1,PDGFC,RASD2,STAT5B
Semaphorin Signaling in Neurons	0	0.0667	-	4	1	3	CDK5,CRMP1,LIMK1,MET
Telomere Extension by Telomerase	0	0.0667	-	1	0	1	TERF1
iNOS Signaling	0	0.0667	-	3	0	3	FOS,NFKBIB,STAT1
Dopamine Degradation	0	0.0667	-	2	1	1	ALDH1A1,ALDH3A2
Acetone Degradation I (to Methylglyoxal)	0	0.0667	-	2	0	1	CYP2J2,PRXL2B
STAT3 Pathway	0	0.0667	2.121	9	8	1	BMPR1A,FGF2,FGFR2,IGF1,IL10RB,RASD2,TGFA,TGFBR2,TGFBR3
PCP pathway	0	0.0667	0	4	2	2	FZD4,LGR4,PFN4,WNT7A
PD-1, PD-L1 cancer immunotherapy pathway	0	0.066	0.816	7	5	2	B2M,CBLB,CSNK2B,LATS2,PIK3C2A,STAT5B,YAP1
Induction of Apoptosis by HIV1	0	0.0656	-1	4	0	4	APAF1,DIABLO,NFKBIB,SLC25A4
Telomerase Signaling	0	0.0654	-	7	4	3	HDAC9,PIK3C2A,PPP2R1A,RASD2,SP1,TERF1,TPP1
Stearate Biosynthesis I (Animals)	0	0.0652	-	3	0	3	ACOT7,LIPT2,PRXL2B
Antiproliferative Role of Somatostatin Receptor 2	0	0.0649	-	5	3	2	NOS1,NPR2,PIK3C2A,RASD2,SST
B Cell Receptor Signaling	0	0.0649	0.632	12	5	5	BAD,BLNK,EGR1,IGHM,MAP3K3,MAP3K6,MEF2C,NFAT5,NFATC3,NFKBIB,PIK3C2A,RASD2
Actin Cytoskeleton Signaling	0	0.0642	0.333	14	10	3	ACTN4,FGF1,FGF2,IQGAP2,LIMK1,MYH8,MYL12B,MYLK,PDGFC,PIK3C2A,RASD2,TIAM1,VCL,WASF2
Triacylglycerol Degradation	0	0.0638	-	3	2	0	ABHD2,LPL,NDST4
Fcγ Receptor-mediated Phagocytosis in Macrophages and Monocytes	0	0.0638	0.816	6	3	2	NCK1,PRKCA,PRKCD,PRKCI,RAB11A,VASP
Activation of IRF by Cytosolic Pattern Recognition Receptors	0	0.0635	-1	4	1	3	NFKBIB,PIN1,SIKE1,STAT1
T Cell Exhaustion Signaling Pathway	0	0.0629	1	11	8	3	ACVR2A,FOS,IL10RB,NFAT5,NFATC3,PIK3C2A,PPP2R1A,RASD2,STAT1,TGFBR2,TGFBR3
Glucocorticoid Receptor Signaling	0	0.0625	-	21	7	12	AR,CDK7,FOS,GTF2E2,HSPA14,HSPA1A/HSPA1B,KRT73,NFAT5,NFATC3,NFKBIB,NR3C2,PIK3C2A,POLR2B,POLR2H,PRKACB,RASD2,STAT1,STAT5B,TAF2,TGFBR2,TSG101
Role of MAPK Signaling in the Pathogenesis of Influenza	0	0.0625	-	5	3	2	PLA2G12A,PLA2G4E,PRKCA,RABGEF1,RASD2
Mismatch Repair in Eukaryotes	0	0.0625	-	1	0	1	RFC3
Chondroitin Sulfate Degradation (Metazoa)	0	0.0625	-	1	1	0	CEMIP
Thrombin Signaling	0	0.0625	-0.632	13	9	3	ADCY1,ADCY5,ADCY6,ARHGEF11,CAMK1G,MYL12B,MYLK,PIK3C2A,PLCB4,PRKCA,PRKCD,PRKCI,RASD2
JAK/Stat Signaling	0	0.0625	-1	5	2	3	FOS,PIK3C2A,RASD2,STAT1,STAT5B
HIF1α Signaling	0	0.0619	-	7	4	3	LDHA,MMP16,NOS1,PDGFC,PIK3C2A,RASD2,VHL
ATM Signaling	0	0.0619	0	6	3	3	ATM,KAT5,MDM4,PPP2R1A,RNF168,ZEB1
Gα12/13 Signaling	0	0.0615	-0.816	8	4	3	CDH11,CDH8,CTNNB1,MEF2C,MYL12B,NFKBIB,PIK3C2A,RASD2
AMPK Signaling	0	0.0613	-0.333	13	3	9	ADRA2A,AK1,CHRM1,CHRNA4,MLYCD,PFKM,PIK3C2A,PPM1H,PPP2R1A,PRKACB,RAB11A,RAB22A,RAB3A
RhoGDI Signaling	0	0.0611	-0.905	11	6	4	ARHGAP6,ARHGDIB,ARHGDIG,ARHGEF11,CDH11,CDH8,DLC1,LIMK1,MYL12B,PRKCA,WASF2
PEDF Signaling	0	0.061	-	5	4	1	NFKBIB,PIK3C2A,RASD2,WASF2,ZEB1
Integrin Signaling	0	0.061	0.632	13	6	4	ACTN4,ASAP1,ITGA6,MYL12B,MYLK,NCK1,PFN4,PIK3C2A,RASD2,TSPAN5,TSPAN6,VASP,VCL
Leukocyte Extravasation Signaling	0	0.0609	0.302	12	6	4	ACTN4,ARHGAP6,CTNNB1,DLC1,ITGA6,MMP16,PIK3C2A,PRKCA,PRKCD,PRKCI,VASP,VCL
IL-12 Signaling and Production in Macrophages	0	0.0606	-	8	4	4	FOS,NFKBIB,PIK3C2A,PRKCA,PRKCD,PRKCI,REL,STAT1
Eicosanoid Signaling	0	0.0606	-	4	2	2	PLA2G12A,PLA2G4E,PTGER3,PTGES2
IL-8 Signaling	0	0.06	0.333	12	5	5	CSTB,FOS,LIMK1,MYL12B,NFKBIB,PDGFC,PIK3C2A,PRKCA,PRKCD,PRKCI,RASD2,VASP
Fc Epsilon RI Signaling	0	0.0598	0.816	7	5	2	PIK3C2A,PLA2G12A,PLA2G4E,PRKCA,PRKCD,PRKCI,RASD2
Natural Killer Cell Signaling	0	0.0588	-	7	6	1	LAIR1,NCK1,PIK3C2A,PRKCA,PRKCD,PRKCI,RASD2
Cytotoxic T Lymphocyte-mediated Apoptosis of Target Cells	0	0.0588	-	2	1	1	APAF1,B2M
DNA Methylation and Transcriptional Repression Signaling	0	0.0588	-	2	0	2	MTA1,RBBP4
Role of NANOG in Mammalian Embryonic Stem Cell Pluripotency	0	0.0588	-	7	4	3	AXIN1,BMPR1A,CTNNB1,FZD4,PIK3C2A,RASD2,WNT7A
Role of JAK2 in Hormone-like Cytokine Signaling	0	0.0588	-	2	0	2	STAT1,STAT5B
Ubiquinol-10 Biosynthesis (Eukaryotic)	0	0.0588	-	1	0	1	COQ3
Dermatan Sulfate Degradation (Metazoa)	0	0.0588	-	1	1	0	CEMIP
IL-4 Signaling	0	0.0588	-	5	5	0	NFAT5,NFATC3,NR3C2,PIK3C2A,RASD2
GP6 Signaling Pathway	0	0.0588	1.134	7	5	2	COL12A1,COL25A1,COL6A3,PIK3C2A,PRKCA,PRKCD,PRKCI
Th1 and Th2 Activation Pathway	0	0.0585	-	10	8	2	ACVR2A,IL10RB,NFATC3,NOTCH1,PIK3C2A,S1PR1,STAT1,STAT5B,TGFBR2,TGFBR3
Production of Nitric Oxide and Reactive Oxygen Species in Macrophages	0	0.0585	0.302	11	4	7	FOS,MAP3K3,MAP3K6,NFKBIB,PIK3C2A,PPP1R11,PPP2R1A,PRKCA,PRKCD,PRKCI,STAT1
EIF2 Signaling	0	0.058	-	13	4	7	AGO3,AGO4,EIF2B2,EIF2B5,EIF3D,EIF3I,EIF3K,MT-RNR1,MT-RNR2,PIK3C2A,RASD2,RPS2,RPS27L
Ovarian Cancer Signaling	0	0.0576	-	8	4	4	AXIN1,CTNNB1,FZD4,PDGFC,PIK3C2A,PRKACB,RASD2,WNT7A
TWEAK Signaling	0	0.0571	-	2	0	2	APAF1,NFKBIB
T Cell Receptor Signaling	0	0.0571	-	6	5	1	FOS,NFAT5,NFATC3,PIK3C2A,RASD2,SHB
GM-CSF Signaling	0	0.0571	-	4	2	2	PIK3C2A,RASD2,STAT1,STAT5B
Systemic Lupus Erythematosus Signaling	0	0.0568	-	13	5	7	CREM,FOS,IGHM,LSM3,NFAT5,NFATC3,PIK3C2A,PRPF19,PRPF8,RASD2,RNPC3,SF3B4,SNRPD2
Lymphotoxin β Receptor Signaling	0	0.0566	-	3	1	2	APAF1,DIABLO,PIK3C2A
Role of IL-17A in Arthritis	0	0.0556	-	3	1	1	MAPKAPK2,NFKBIB,PIK3C2A
1D-myo-inositol Hexakisphosphate Biosynthesis II (Mammalian)	0	0.0556	-	1	1	0	IPPK
Purine Nucleotides Degradation II (Aerobic)	0	0.0556	-	1	0	1	IMPDH1
Interferon Signaling	0	0.0556	-	2	0	1	IFIT1,STAT1
Paxillin Signaling	0	0.0556	1	6	4	1	ACTN4,ITGA6,NCK1,PIK3C2A,RASD2,VCL
PTEN Signaling	0	0.0556	-1.633	7	5	2	BAD,BMPR1A,CSNK2B,FGFR2,RASD2,TGFBR2,TGFBR3
Cdc42 Signaling	0	0.0539	-0.447	9	3	4	B2M,EXOC7,FOS,IQGAP2,LIMK1,MYL12B,MYLK,PARD6A,PRKCI
Unfolded protein response	0	0.0536	-	3	1	1	ATF6,HSPA14,HSPA1A/HSPA1B
Signaling by Rho Family GTPases	0	0.0533	0.577	13	6	6	ARHGEF11,CDH11,CDH8,FOS,GFAP,LIMK1,MYL12B,MYLK,PARD6A,PIK3C2A,PRKCI,SEPTIN2,STMN1
Granzyme A Signaling	0	0.0526	-	1	0	1	H1f4
Toll-like Receptor Signaling	0	0.0526	-	4	1	3	FOS,TAB2,TNFAIP3,Ubb
Neurotrophin/TRK Signaling	0	0.0526	-	4	2	1	FOS,PIK3C2A,RASD2,SPRY1
Apelin Muscle Signaling Pathway	0	0.0526	-	1	1	0	NRF1
NGF Signaling	0	0.0526	0.447	6	4	2	MAP3K3,MAP3K6,PIK3C2A,PRKCD,RASD2,RPS6KA4
ILK Signaling	0	0.0526	-1.265	10	4	6	ACTN4,CTNNB1,FLNB,FOS,MYH8,PDGFC,PIK3C2A,PPP2R1A,RPS6KA4,VCL
Neuroprotective Role of THOP1 in Alzheimer's Disease	0	0.0517	0	6	1	5	LONP1,PREP,PRKACB,SST,TAC1,TPP1
Bladder Cancer Signaling	0	0.0515	-	5	5	0	FGF1,FGF2,MMP16,PDGFC,RASD2
Th2 Pathway	0	0.0515	-1.134	7	6	1	ACVR2A,NOTCH1,PIK3C2A,S1PR1,STAT5B,TGFBR2,TGFBR3
Role of Wnt/GSK-3β Signaling in the Pathogenesis of Influenza	0	0.0513	-	4	1	3	AXIN1,CTNNB1,FZD4,WNT7A
Iron homeostasis signaling pathway	0	0.0511	-	7	2	4	ATP6V1E1,ATP6V1F,BMPR1A,CIAO2B,EPAS1,LRP1,STAT5B
Systemic Lupus Erythematosus In B Cell Signaling Pathway	0	0.0509	0.535	14	6	7	BAD,BLNK,CTNNB1,FOS,IGHM,NFAT5,NFATC3,PIK3C2A,PRKCA,PRKCD,PRKCI,RASD2,SHC2,STAT1
Nur77 Signaling in T Lymphocytes	0	0.0508	-	3	1	2	APAF1,HDAC9,MAP3K3
Agrin Interactions at Neuromuscular Junction	0	0.0506	-	4	3	0	AGRN,ITGA6,NRG3,RASD2
IL-17 Signaling	0	0.05	-	4	3	0	MAPKAPK2,PIK3C2A,RASD2,TRAF3IP2
Retinoic acid Mediated Apoptosis Signaling	0	0.05	-	3	0	3	APAF1,PARP1,RXRG
CDP-diacylglycerol Biosynthesis I	0	0.05	-	1	1	0	AGPAT4
Inflammasome pathway	0	0.05	-	1	0	1	CASP1
Role of NFAT in Regulation of the Immune Response	0	0.0497	0.378	9	5	4	BLNK,FOS,MEF2C,NFAT5,NFATC3,NFKBIB,PIK3C2A,PLCB4,RASD2
SAPK/JNK Signaling	0	0.049	1	5	4	1	DUSP10,MAP3K3,NFATC3,PIK3C2A,RASD2
Hepatic Cholestasis	0	0.0489	-	9	6	3	ABCC1,ADCY1,ADCY5,ADCY6,NFKBIB,PRKACB,PRKCA,PRKCD,PRKCI
Estrogen Biosynthesis	0	0.0488	-	2	0	1	CYP2J2,HSD17B4
IL-6 Signaling	0	0.048	-0.447	6	2	3	CSNK2B,FOS,MAPKAPK2,NFKBIB,PIK3C2A,RASD2
Atherosclerosis Signaling	0	0.0476	-	6	4	2	ALOXE3,CSF1,LPL,PDGFC,PLA2G12A,PLA2G4E
Phospholipases	0	0.0476	-	3	2	1	PLA2G12A,PLA2G4E,PLCB4
Endoplasmic Reticulum Stress Pathway	0	0.0476	-	1	1	0	ATF6
IL-17A Signaling in Airway Cells	0	0.0469	-	3	2	1	NFKBIB,PIK3C2A,TRAF3IP2
Calcium-induced T Lymphocyte Apoptosis	0	0.0455	-	3	2	1	PRKCA,PRKCD,PRKCI
Phosphatidylglycerol Biosynthesis II (Non-plastidic)	0	0.0455	-	1	1	0	AGPAT4
Apelin Pancreas Signaling Pathway	0	0.0455	-	2	1	1	PIK3C2A,PRKACB
iCOS-iCOSL Signaling in T Helper Cells	0	0.045	1	5	3	2	BAD,NFAT5,NFATC3,NFKBIB,PIK3C2A
Serotonin Degradation	0	0.0448	-	3	1	2	ADH5,ALDH1A1,ALDH3A2
Estrogen Receptor Signaling	0	0.0438	-	6	1	5	CDK7,MED27,POLR2B,POLR2H,RASD2,TAF2
Apelin Cardiac Fibroblast Signaling Pathway	0	0.0435	-	1	0	1	CCN2
Tec Kinase Signaling	0	0.0427	-0.378	7	3	4	FOS,PIK3C2A,PRKCA,PRKCD,PRKCI,STAT1,STAT5B
IL-15 Signaling	0	0.0423	-	3	2	1	PIK3C2A,RASD2,STAT5B
FAK Signaling	0	0.0421	-	4	3	1	ASAP1,PIK3C2A,RASD2,VCL
Role of JAK1, JAK2 and TYK2 in Interferon Signaling	0	0.0417	-	1	0	1	STAT1
Actin Nucleation by ARP-WASP Complex	0	0.0417	-	3	2	0	NCK1,RASD2,VASP
CD28 Signaling in T Helper Cells	0	0.0417	1	5	3	2	FOS,NFAT5,NFATC3,NFKBIB,PIK3C2A
Th1 Pathway	0	0.0413	-	5	4	1	IL10RB,NFATC3,NOTCH1,PIK3C2A,STAT1
T Helper Cell Differentiation	0	0.0411	-	3	2	1	IL10RB,STAT1,TGFBR2
Hematopoiesis from Pluripotent Stem Cells	0	0.0408	-	2	1	0	CSF1,IGHM
Primary Immunodeficiency Signaling	0	0.04	-	2	0	1	BLNK,IGHM
IL-17A Signaling in Gastric Cells	0	0.04	-	1	0	1	FOS
Bupropion Degradation	0	0.04	-	1	0	0	CYP2J2
D-myo-inositol (1,4,5)-Trisphosphate Biosynthesis	0	0.04	-	1	1	0	PLCB4
Phagosome Formation	0	0.04	-	5	4	1	PIK3C2A,PLCB4,PRKCA,PRKCD,PRKCI
NAD Salvage Pathway II	0	0.0385	-	1	0	1	ACP1
BMP signaling pathway	0	0.0353	-	3	2	1	BMPR1A,PRKACB,RASD2
MSP-RON Signaling Pathway	0	0.0345	-	2	2	0	CSF1,PIK3C2A
Role of p14/p19ARF in Tumor Suppression	0	0.0345	-	1	1	0	PIK3C2A
Cancer Drug Resistance By Drug Efflux	0	0.0345	-	2	2	0	ABCC1,RASD2
PI3K/AKT Signaling	0	0.0345	0	6	2	4	BAD,CTNNB1,IL10RB,NFKBIB,PPP2R1A,RASD2
LXR/RXR Activation	0	0.0331	-	4	1	1	ECHS1,LPL,RXRG,SCD
Dendritic Cell Maturation	0	0.0328	0	6	3	3	B2M,FSCN1,NFKBIB,PIK3C2A,PLCB4,STAT1
Role of Pattern Recognition Receptors in Recognition of Bacteria and Viruses	0	0.0325	0.447	5	3	2	CASP1,PIK3C2A,PRKCA,PRKCD,PRKCI
G Protein Signaling Mediated by Tubby	0	0.0323	-	1	1	0	PLCB4
Regulation of Actin-based Motility by Rho	0	0.0319	-	3	1	1	LIMK1,MYL12B,MYLK
4-1BB Signaling in T Lymphocytes	0	0.0312	-	1	0	1	NFKBIB
Role of PI3K/AKT Signaling in the Pathogenesis of Influenza	0	0.0312	-	2	1	1	NFKBIB,PIK3C2A
Nicotine Degradation II	0	0.0308	-	2	1	0	CYP2J2,FMO1
HMGB1 Signaling	0	0.0303	0	5	3	2	FOS,HAT1,PIK3C2A,RASD2,SP1
Inhibition of Angiogenesis by TSP1	0	0.0294	-	1	1	0	TGFBR2
SPINK1 General Cancer Pathway	0	0.029	-	2	2	0	PIK3C2A,RASD2
B Cell Development	0	0.0278	-	1	0	0	IGHM
Type I Diabetes Mellitus Signaling	0	0.027	-	3	0	3	APAF1,NFKBIB,STAT1
Glioma Invasiveness Signaling	0	0.027	-	2	2	0	PIK3C2A,RASD2
Systemic Lupus Erythematosus In T Cell Signaling Pathway	0	0.027	0.333	9	4	5	B2M,CASP1,CREM,FOS,NOS1,PIK3C2A,PPP2R1A,RASD2,SP1
TREM1 Signaling	0	0.0267	-	2	0	2	CASP1,STAT5B
Thyroid Hormone Metabolism II (via Conjugation and/or Degradation)	0	0.0263	-	1	0	1	DIO3
Agranulocyte Adhesion and Diapedesis	0	0.026	-	5	3	1	CCL25,ITGA6,MMP16,MYH8,SDC4
Role of RIG1-like Receptors in Antiviral Innate Immunity	0	0.0227	-	1	0	1	NFKBIB
IL-23 Signaling Pathway	0	0.0227	-	1	1	0	PIK3C2A
Granulocyte Adhesion and Diapedesis	0	0.0223	-	4	3	0	CCL25,ITGA6,MMP16,SDC4
OX40 Signaling Pathway	0	0.0222	-	2	1	1	B2M,NFKBIB
Th17 Activation Pathway	0	0.022	-	2	2	0	NFAT5,NFATC3
Communication between Innate and Adaptive Immune Cells	0	0.0208	-	2	1	0	B2M,IGHM
Phototransduction Pathway	0	0.0189	-	1	0	1	PRKACB
Nicotine Degradation III	0	0.0179	-	1	0	0	CYP2J2
Acute Phase Response Signaling	0	0.0168	-	3	1	2	FOS,NFKBIB,RASD2
Melatonin Degradation I	0	0.0167	-	1	0	0	CYP2J2
SPINK1 Pancreatic Cancer Pathway	0	0.0167	-	1	1	0	TGFBR2
FXR/RXR Activation	0	0.0159	-	2	2	0	LPL,VLDLR
Superpathway of Melatonin Degradation	0	0.0154	-	1	0	0	CYP2J2
Allograft Rejection Signaling	0	0.0116	-	1	1	0	B2M
Crosstalk between Dendritic Cells and Natural Killer Cells	0	0.0112	-	1	0	1	FSCN1
Altered T Cell and B Cell Signaling in Rheumatoid Arthritis	0	0.0111	-	1	1	0	CSF1

## Sheet: Upstream analysis
Upstream Regulator	Molecule Type	Description	Activation z-score	p-value of overlap	Target Molecules in Dataset
Tcf7L2	transcription regulator	transcription factor 7 like 2, T cell specific, HMG box	4.743	3.11e-05	1700047M11Rik,AGO3,ALDH3A2,ANLN,CCN2,DBNDD2,DRAM2,ENTPD5,EPAS1,EPHB1,FGFR2,FH,GLP1R,GRAMD2B,ID4,KMT5A,Ktn1,LTV1,MAFA,MAL,MAN1A1,MAP7,MBP,MYO6,NFASC,NPC1,NPC2,PKD1,PLEKHG1,PLP1,POLR1D,PPP1R16B,PTPDC1,QKI,RAB33A,RASGEF1B,REEP3,SLC1A2,SLC22A23,TMEM141,TMEM163,TMEM63A,TMEM88B,TRIM59,UTP14C,YAP1
Egr2	transcription regulator	early growth response 2	3.312	0.002	ABCC1,CAST,CBLB,CHKA,DDN,DGKA,EGR1,EPHA4,FGF2,FOS,GOLGB1,GRIA2,GRIN2A,HOMER1,ID4,MAP2,MBP,NOTCH1,NSF,PDE7A,PRKCD,SCD,TGFBR3
Sox2	transcription regulator	SRY (sex determining region Y)-box 2	3.031	0.000464	1700047M11Rik,ACVR2A,ALDH1A1,ASCL1,AXIN1,BMPR1A,CCN2,CD9,CHST15,CITED2,COBLL1,CTNNB1,CYP2J2,DPY30,FOS,GJC3,HOPX,IGF1,INHBA,KANK1,Macf1,MBP,MEF2C,MPZL1,NAAA,NDN,NFASC,NOTCH1,PAX6,PCDH15,PLP1,POLE4,PRKCD,QKI,RASGEF1B,SEMA5A,SEPTIN2,SERINC5,TERF1,TET1,TET2,TIA1,TMEM163,TMEM63A,TMEM88B,TNFRSF19,TNR,TNS3,TTYH2,TXNRD1,UST,VCAN,YAP1,ZFHX3,ZIC2,ZIC3
Tead1	transcription regulator	TEA domain family member 1	2.813	0.133	CDK6,LATS2,LIMCH1,SAMD5,SH3D19,SLFN5,SULF1,TGFA
Sox10	transcription regulator	SRY (sex determining region Y)-box 10	2.559	0.00041	FOS,ITGA6,KCNB1,MBP,MITF,NOTCH1,PLP1,PTN,RET
Eomes	transcription regulator	eomesodermin	2.359	0.0155	ADCYAP1,CDH8,CEMIP,COL6A3,CRYM,DIPK2A,FAT3,IGFBP3,NAV2,NEFL,NHLH2,PLXNA4,SATB2,ZIC2,ZNF521
Pttg1	transcription regulator	pituitary tumor-transforming gene 1	2.359	0.106	ATM,FANCG,FGF2,LIG1,MIF,RAD18,RAD51C,SLC5A5,TERF1
Mrtfb	transcription regulator	myocardin related transcription factor B	2.252	0.146	CBFB,CCN2,COL25A1,G0S2,ITGA6,LIMCH1,MAP2,NREP,S1PR1,SAMD5,SH3D19,SLFN5,SULF1,VCL,ZFHX4
Tead2	transcription regulator	TEA domain family member 2	2.236	0.302	LIMCH1,SAMD5,SH3D19,SLFN5,SULF1
Tead3	transcription regulator	TEA domain family member 3	2.236	0.258	LIMCH1,SAMD5,SH3D19,SLFN5,SULF1
Gata2	transcription regulator	GATA binding protein 2	2.214	1	8030453O22Rik,AK1,AR,ARPP21,CCN3,CDK6,DDIT4L,EPHA3,FCHO1,GPX3,KIT,MAFB,MEF2C,PDE9A,RXRG,SAMD5,SLC18A2,TGFBR3,TMEM121B,TMEM44,TUBA8
Irf4	transcription regulator	interferon regulatory factor 4	2.138	1	B2M,CDK6,CLK3,CTSS,IKZF2,MANF,PRKCA,PSMA1,PSMA2,STAT1,ZBTB20
Tead4	transcription regulator	TEA domain family member 4	2.138	0.278	CAV2,CCN2,CDK6,FGFR2,LIMCH1,SAMD5,SH3D19,SLFN5,SULF1
E2F6	transcription regulator	E2F transcription factor 6	2	0.178	APAF1,CCNE1,LIG1,MFAP1,RBBP4,RYR2,ZNF43
Ss18	transcription regulator	SS18, nBAF chromatin remodeling complex subunit	2	0.281	CABP7,FGFR2,RET,SYNE1
Pax7	transcription regulator	paired box 7	1.982	1	CDH11,GALNT13,KCNK2,SEMA3E
Pax3	transcription regulator	paired box 3	1.97	0.063	ALDH3A2,ARHGDIB,ASNS,ATP2B4,CCNE1,DNM1,G0S2,ID4,MET,MITF,MKNK1,NPC2,PRMT2,PSME1,PTGER3,PTPN14,RET,STX3,TIA1,TRPC1,VCAN
Otx2	transcription regulator	orthodenticle homeobox 2	1.969	1	MITF,PAX6,RDH10,SLC39A12
Smad5	transcription regulator	SMAD family member 5	1.951	0.198	CCN2,CSF1,GFAP,ID4
Zbtb7A	transcription regulator	zinc finger and BTB domain containing 7a	1.951	0.0961	ADH5,AIFM1,BAD,FOS,PKM
Crebbp	transcription regulator	CREB binding protein	1.924	0.484	ADCYAP1,ANXA6,AR,ASL,ATF6,B2M,CAMK1G,CARD6,CSF1,DHRS3,EGR1,FDX1,FGF2,FOS,GRAMD2B,GRIA2,GRIA3,GRIN2A,ITGA6,KCTD1,LPL,MEF2C,NOTCH1,PRKCD,SDC4,SLC18A2,SLC1A2,SST,TNFAIP3,TUBA8
Ell2	transcription regulator	elongation factor for RNA polymerase II 2	1.89	0.14	CITED2,CLPTM1L,ERGIC1,HM13,IGHM,MANF,TXNDC11
Mecp2	transcription regulator	methyl CpG binding protein 2	1.881	0.00346	ASH1L,CALB2,EGR1,EZH2,GABRA2,GABRB3,GRIA1,GRIN2A,IGFBP3,IGHM,KCNA1,KCNJ6,LMNA,MBP,Meg3,NPY1R,PLP1,UQCRC1
Erg	transcription regulator	ETS transcription factor	1.838	0.147	AR,CDK5RAP2,CHRM1,CTNNB1,CUX2,EZH2,FLNB,HERPUD1,HPCAL1,ITGA6,MET,MYO10,NLGN1,NPAS1,PHACTR2,PRKCI,RGS3,RYR3,TGFBR2,ZEB1
Tp53	transcription regulator	-	1.776	1.4e-07	AATF,ABCC1,ACADM,ACAT1,ACTN4,ADGRB3,ADH5,AK1,ALDH1A1,ALDOA,ANAPC4,ANK1,ANLN,ANTXR1,ANXA6,APAF1,AR,ASL,ASNS,ATG7,ATP5F1A,BAD,BCAP31,BOK,Cald1,CASP1,CAV2,CCN2,CCNE1,CDC16,CDK7,CEP170B,CERS6,CISD1,CITED2,CKMT1A/CKMT1B,CLIC4,CLPP,CMBL,COQ3,COQ4,COX5A,Cox5b/Gm34962,CPSF1,CSF1,CSMD3,CSTB,CTNNB1,DDIT4L,DGKA,DLC1,DNAJC12,DUSP6,E2F4,E2F6,EGR1,ELK4,ENTPD5,EPAS1,EPHX1,EPS8,ERCC5,ESRRG,ETFA,EZH2,FABP3,FABP5,…
Wt1	transcription regulator	Wilms tumor 1 homolog	1.765	0.111	ASNS,CCN2,CCNE1,CIRBP,CLIC4,CSF1,CTNNB1,EGR1,ELK4,EPS8,ETFA,FGF1,GRB10,IGF1,LRP1,PDE8A,PDIA4,SLC15A2,SLC35G2,SPRY1,SQSTM1,TSPAN5,ZNF7
Mrtfa	transcription regulator	myocardin related transcription factor A	1.759	0.0507	ARHGEF11,CBFB,CCN2,COL25A1,EGR1,FABP3,FOS,G0S2,ITGA6,LIMK1,MAP2,MMP16,MYLK,NREP,S1PR1,SLC1A2,STAT1,VCL,ZFHX4
Klf4	transcription regulator	Kruppel-like factor 4 (gut)	1.755	1	ACVR2A,ALDH1A1,ASCL1,AXIN1,BCL11B,BMPR1A,CCN3,CHST15,COBLL1,CTNNB1,INHBA,Macf1,MEF2C,NOTCH1,POLE4,SLC4A7,TNFRSF19,TXNRD1,YAP1,ZIC2
Pdx1	transcription regulator	pancreatic and duodenal homeobox 1	1.483	1.65e-07	AKR7A2,ASNS,ATP5PD,CKMT1A/CKMT1B,COL25A1,CREM,CROT,CSNK2B,DUSP6,EGR1,EPHB1,FGF1,FGF2,FH,GALNT18,GAP43,GFAP,GLP1R,GOT1,GUSB,HAP1,IGFBP3,MAFA,MAN1A1,MAP2,MDH1,MITF,MT-ND1,NNAT,PDIA4,PNPO,PTGER3,SEZ6L,Slc25a1,SST,TGFBR3
Egr3	transcription regulator	early growth response 3	1.463	0.0194	APBB1,CBLB,ESD,HS3ST2,LMO7,NOTCH1,RET,SLC15A2
Hoxb13	transcription regulator	homeobox B13	1.414	0.000987	AR,BCHE,EPHA4,EPHA5,EPHA7,GABRA2,SLITRK3,TIGAR
Kcnip3	transcription regulator	Kv channel interacting protein 3, calsenilin	1.406	0.0111	CREM,FOS,GFAP,KCND2,TNFAIP3
Ascl1	transcription regulator	achaete-scute family bHLH transcription factor 1	1.373	0.019	CDK5,GRIK2,GRM5,INSM1,KCNIP2,NFASC,PRMT2,PROX1,RET,SEZ6,SYT6,YAP1,ZMAT4
Hdac5	transcription regulator	histone deacetylase 5	1.334	0.00933	ACADM,ATP5F1B,ATP5F1D,CDK7,CTNNB1,LPL,MAP3K3,MBP,MEF2C,MMD2,SCD,SLC8A1
Sp110	transcription regulator	Sp110 nuclear body protein	1.213	0.034	ACP1,ATF6,ATM,CDK9,DUSP10,IFIT1,LMNA,MAP3K3,NCK1,PDGFC,PRKCA,SQSTM1,STAT1,TAB3,TGFBR3,TIA1,YAP1
Fev	transcription regulator	FEV transcription factor, ETS family member	0.898	0.0123	ALDH3A2,EPHA7,FOS,GRIA3,NFIA,NR2F2,PROX1,SATB1,SCN3B,SEMA3E,SLC18A2,SLC25A36,SST
Hdac4	transcription regulator	histone deacetylase 4	0.849	0.0117	CALB1,CHRDL1,FOS,GABRA5,GABRG3,HDAC9,HOMER1,HOMER2,LDB2,LDHA,MBP,MEF2C,MMD2,NECAB1,PRKCA,RGS4,SLC8A1,SYN2
Prdm8	transcription regulator	PR domain containing 8	0.816	0.000107	CALB2,CDH11,EPHA6,GJD2,GRIN3A,NHLH2
Tshz3	transcription regulator	teashirt zinc finger family member 3	0.765	0.000622	ADCY1,CPLX3,CRYM,FEZF2,HS3ST4,IGFBP3,KLHL1,LDB2,PTGER3,RSPO2,SLC1A2,SLITRK3
Tcf4	transcription regulator	transcription factor 4	0.686	0.00159	ADAM17,ANXA6,ASCL1,BMPR1A,C15orf39,CASP1,CD9,CDK6,CKAP4,CREM,DNAJC12,FGF1,FOS,FTSJ1,GMPR,GRB14,HS3ST2,HSPBP1,IFI16,IGFBP3,IGFBPL1,INHBA,IQCB1,KALRN,LRP1,MANF,MEF2C,MITF,MRTO4,NANOS1,NOTCH1,OSBPL1A,PDE7B,PDIA4,RSPO2,SERINC5,SQSTM1,TARS3,TENT5A,TIA1,TMEM184B,TNS3,TXNDC11,TXNDC5,VCAN,VHL,ZEB1
E2F3	transcription regulator	E2F transcription factor 3	0.632	0.00707	BOK,CA12,CAV2,CCNE1,CD9,E2F3,EZH2,FGF2,FGFR2,IGF1,INHBA,KMT2A,LBR,LPL,MALAT1,PIN1,PLCB4,PTGER3,PTN,PTTG1,SMG6,TENT5A,TMPO
Tcf3	transcription regulator	transcription factor 3	0.518	0.0439	AATF,ANLN,ANXA6,BLNK,C15orf39,CCNE1,CDK6,CKAP4,E2F4,FGFR2,GRIA1,IFI16,IGHM,INSM1,IQCB1,KIT,LRBA,MAL,MANF,MEF2C,NDN,NOTCH1,PDIA4,POLE4,PRDX2,RAB33A,RGS16,SERINC5,SOX1,SULT2B1,TMEM184B,TOX,TXNDC11,TXNDC5
Hic1	transcription regulator	hypermethylated in cancer 1	0.384	0.000127	ANO2,BBOF1,CA12,CCN3,GPR161,ID4,INHBA,KCNJ6,LRP8,PLPPR4,SNAPC1,TMEM47,TNS3,WDR6
Tfe3	transcription regulator	transcription factor E3	0.333	0.0025	ATP5PO,CCNE1,Cox5b/Gm34962,MT-CO1,MT-CYB,MT-ND1,MT-ND2,MT-ND5,NDUFV2,SCD
Znf217	transcription regulator	-	0.333	0.0103	CXXC4,EPHX4,IFI16,IGFBP3,KCNK2,LYPD1,MYCBP2,NEFL,NLGN1,PAX6,RAB22A,VSNL1
Taf4B	transcription regulator	TATA-box binding protein associated factor 4b	0.24	0.0108	CCN2,IGHM,INHBA,ITGA6,RET,TNFAIP3
Tal1	transcription regulator	T cell acute lymphocytic leukemia 1	0.169	0.0473	AATF,ARPP21,BTBD3,CACNG4,CCNE1,CDK6,CIB2,EEF1E1,KCNJ9,KIT,LCORL,LRBA,MAP2,NBAS,NDN,NEFL,NOS1,NOTCH1,OXR1,RAB33A,REL,TNFAIP3,TOX,TUBB4B
Zbed6	transcription regulator	zinc finger, BED type containing 6	0.132	0.038	ARL4C,KCTD1,MAFA,PMEPA1,PRPF19,ZEB1
Wwc1	transcription regulator	WW, C2 and coiled-coil domain containing 1	0	0.00943	CCN2,FGF1,OCLN,YAP1
Meis1	transcription regulator	Meis homeobox 1	-0.152	0.0115	ASCL1,CHD9,FOS,HLF,IKZF2,PBX3,SST
Foxm1	transcription regulator	forkhead box M1	-0.157	0.0267	ADAM17,AR,CCNE1,CTNNB1,FOS,IGF1,LDHA,MCM8,MET,PRDX2,PTCH1,PTTG1,SQSTM1,STMN1,TGFBR2,VCAN,ZEB1
Sub1	transcription regulator	SUB1 homolog, transcriptional regulator	-0.236	0.000987	FOS,HTR3A,KCNA6,KCNK2,KCTD8,NDUFAB1,NDUFB8,RXFP3
Pura	transcription regulator	purine rich element binding protein A	-0.254	0.0217	AR,CDK5,GFAP,MBP
Ppargc1B	transcription regulator	peroxisome proliferative activated receptor, gamma, coactivator 1 beta	-0.296	0.000234	ACADM,ATP5F1B,ATP5MF,ATP5PO,COX5A,Cox5b/Gm34962,ENO1,ESRRG,MITF,MT-CO1,MT-ND1,MT-ND2,NDUFV2,PDK4,SCD
Sox4	transcription regulator	SRY (sex determining region Y)-box 4	-0.3	0.0125	Acot1,AMOTL1,APBB1,ARPP21,CASP1,CCN3,CTNNB1,DBNDD2,EZH2,FOS,GRIA2,IGF1,KANK1,LMO7,MAP7,MARCKSL1,MBP,NREP,OVOS2,TIAM1,TNFRSF19,TSPAN6,UCHL1
Dach1	transcription regulator	dachshund family transcription factor 1	-0.342	0.0271	ATF6,EGR1,FGF2,FOS,IGFBP3,MEF2C,TNFAIP3
Klf15	transcription regulator	Kruppel-like factor 15	-0.468	0.000669	ACADM,ACAT1,Acot1,ATG7,CCN2,ESRRG,FABP3,FABP5,MLYCD,PDK4,SCD
Tlx3	transcription regulator	T cell leukemia, homeobox 3	-0.711	3.28e-06	ASCL1,GRIA2,GRIA3,GRIN3A,NPY1R,RET,SLC17A6,SST,TAC1
Lmx1A	transcription regulator	LIM homeobox transcription factor 1 alpha	-0.762	0.0128	NDUFA2,NDUFA4,NRF1,UQCRQ
E2F1	transcription regulator	E2F transcription factor 1	-0.778	0.0215	APAF1,AR,ATG7,ATM,BAD,BOK,BUB3,CCNE1,CD9,CITED2,COX5A,CSE1L,CTNNB1,DGKI,DIABLO,DUSP10,E2F3,E2F4,EGR1,EIF3I,EZH2,FGF2,FGFR2,FOS,HSPE1,IGF1,JPT1,KIT,MDH1,MFAP1,MMP16,MTHFD1,NFKBIB,OGT,PDK4,PHB1,PIN1,PLPPR4,PRPSAP1,QKI,RBBP4,RFC3,RSL1D1,SP1,STMN1,TP53INP1,TXNRD1,UHRF2,UQCR11,ZNF672
Clock	transcription regulator	circadian locomotor output cycles kaput	-0.853	0.0111	CADM2,CBFB,CBR1,CCN2,CEMIP,FAM107A,FGF1,GALNT11,GNPTAB,GSKIP,HSF2,KAT5,KCNN3,KCTD1,LIG3,LRATD2,LYPD6,MOXD1,MYLK,NR2C1,PTPN14,RSL1D1,SCD,SERINC5,SLC1A2,SLC39A12,TBRG4,TRIL,ZDHHC20,ZEB1
Fos	transcription regulator	FBJ osteosarcoma oncogene	-0.857	0.0111	ABCC1,ASAP1,ASL,ATF7IP,CAST,CCN2,CCNE1,COBLL1,CPSF1,CYP2J2,EGR1,ENO1,EPS8,ERCC5,FGF2,FLRT2,FOS,GJB6,GRIK2,ITGA6,LAMP2,LPL,LRP8,LYPD6,Macf1,MALAT1,MET,NDUFS7,NIPSNAP1,NPTX1,NR3C2,NSDHL,PCDH11X,PMEPA1,PSMA2,PSMB3,PTCHD1,PTTG1,PXK,QKI,RANBP9,RBBP4,RGS4,SCD,SEMA3E,SERPINB9,SNCG,STK3,STMN1,SULT2B1,TAC1,TAFA1,TPD52,TPP1,TUBB,TXN,ZEB1
Epas1	transcription regulator	endothelial PAS domain protein 1	-0.941	0.00889	CA12,CACNA1A,CCN2,CEMIP,CHKA,CITED2,CKMT1A/CKMT1B,CLK3,DECR2,ENO1,FOS,GPX1,IGFBP3,LDHA,LPL,MANF,MIF,NDUFB6,NEFL,NOTCH1,PRKCA,RET,SLC16A4,TGFA,TGFBR2,TNFAIP3,YAP1
Myrf	transcription regulator	myelin regulatory factor	-1	0.0128	ANXA6,AP5Z1,ATG7,CCN2,GRB14,Inafm2,MBP,PDK4,PLP1,SERF1A/SERF1B,TENT5A
Mycn	transcription regulator	v-myc avian myelocytomatosis viral related oncogene, neuroblastoma derived	-1.157	0.0216	ABCC1,ACTN4,ALDH1A1,ALDOA,B2M,CCN2,CDH11,CDK7,CDK9,CITED2,CKAP4,EZH1,EZH2,FGFR2,GAPDH,INHBA,LDHA,MAGT1,PDIA4,PHB1,PSMB6,PSMB7,RBBP4,RFC3,RPS2,SLC16A7,SLC1A2,TPI1,TUBA1B,TUBB,UCHL1
Hnf4A	transcription regulator	hepatic nuclear factor 4, alpha	-1.281	3.38e-05	ACAT1,Acot1,AGA,AHNAK,ALDH1A1,ALKBH6,ALKBH7,ANKHD1/ANKHD1-EIF4EBP3,AP1M1,ARL4C,ASCL1,ASNS,ATAD5,ATAT1,ATF6B,ATF7,ATOX1,ATP5MK,ATP6V1F,BAD,BLVRB,BRF2,BUD23,C5orf22,CACNA2D2,CCNE1,CDK5,CDKL3,CHCHD5,COPS7A,COQ3,COQ4,CROT,CRYZ,CTNNB1,CUX2,CYP2J2,DDX47,DIABLO,DIS3,DPF3,DPM2,DUSP11,DUSP6,DZANK1,E2F4,EAF1,EGR1,ELP5,EMC9,EPHX1,ERCC5,FDX1,FEZF2,FH,FLOT1,FMO1,FTSJ1,FURIN,FUT10,FXYD6,FYCO1,G0S2,GAPDH,GIN1,G…
Klf3	transcription regulator	Kruppel-like factor 3 (basic)	-1.372	0.0395	Acot1,AHNAK,ALKBH7,ANK1,ANXA6,CBFB,CEP170B,CHCHD10,CIRBP,CMPK2,DMWD,E2F3,E430018J23Rik,ELOF1,FOS,HBP1,HM13,KATNBL1,MAN2A2,MIF,MRPL34,NDUFV3,PATJ,PDE7A,PRMT2,PTPN14,RAD51C,SIDT2,SLC38A9,SLX4IP,TMPO,UHRF2,ZC2HC1A,ZNF579
Kmt2D	transcription regulator	lysine (K)-specific methyltransferase 2D	-1.374	0.0459	ACADM,Acot1,ADCY5,ADGRA3,ASL,CKAP4,FABP3,GABRG3,GK5,GUSB,HDX,HOPX,IKZF2,NUDT14,OXR1,POLE4,PTTG1,RELL1,SH3BGRL2,SLC35G2,TCEAL1,TOX3
Sox1	transcription regulator	SRY (sex determining region Y)-box 1	-1.508	0.0191	ACVR2A,AXIN1,BMPR1A,CHST15,COBLL1,CTNNB1,INHBA,Macf1,TNFRSF19,TXNRD1,YAP1
Arnt	transcription regulator	aryl hydrocarbon receptor nuclear translocator	-1.538	9.4e-05	ADAM17,ALDOA,ATP5PO,CITED2,COX6B1,EIF6,ENO1,EPAS1,ESRRG,FURIN,GAPDH,GPI,IGHM,LDHA,Macf1,NDUFS2,NDUFS3,NDUFS4,PGM2,S1PR1,TPI1,TUBA4A
Atoh1	transcription regulator	atonal bHLH transcription factor 1	-1.56	0.00301	CUX2,MAFA,NOS1,RASD2,RBM24,SLC17A6,SST
Htt	transcription regulator	huntingtin	-1.717	2.67e-18	ACADM,ADAM23,ADCY5,AGRN,ALDOA,AP1S1,ARPP21,ATP2B2,ATP5F1A,ATP5F1B,ATP5MF,ATP5PO,ATP8A1,AW146154,B2M,BCAP31,BCL11B,CA12,CASP1,CAST,CBR1,CCN2,CD9,CDH11,CDH8,CDK5,CEPT1,CHKA,CITED2,CLK3,COL6A3,CTNNB1,CYC1,DCN,DNAJB1,DNM1,DPM2,DUSP6,EGR1,ELAVL4,FGF1,FOS,FXYD6,GABRG1,GAP43,GAPDH,GFAP,GJD2,GPI,GPX3,GRIA1,GRIN2A,GRIN2B,GRK5,HAP1,HOMER1,HPCAL1,HSPE1,HUNK,IFI16,KCNA1,KCNB1,KCNC3,KCNC4,KCNIP2,KCNK2,KCNQ2,K…
Gmnn	transcription regulator	geminin	-1.732	0.02	ACVR2A,AXIN1,BMPR1A,CHST15,COBLL1,CTNNB1,FGF2,INHBA,Macf1,TNFRSF19,TXNRD1,YAP1
Sox3	transcription regulator	SRY (sex determining region Y)-box 3	-1.732	0.0153	ACVR2A,AXIN1,BMPR1A,CHST15,COBLL1,CTNNB1,INHBA,Macf1,RET,TNFRSF19,TXNRD1,YAP1
Creb1	transcription regulator	cAMP responsive element binding protein 1	-1.738	8.92e-09	ACVR2A,ADGRA1,ALOXE3,ATP2B4,CABP7,CALB2,CD9,CDH11,CDH8,CREM,CRMP1,CRYM,DGKA,DXO,EGR1,ESD,ESRRG,FGFR2,FOS,GABRA5,GAP43,GPR12,GRIA1,GRIA3,GRIK2,GRM5,HERPUD1,HOMER1,HPCAL1,IMPACT,INHBA,JPT1,KCNC4,KCND2,KCNIP2,LPL,LYPD6,MARCKSL1,NAP1L5,NDUFA10,NDUFA4,NDUFV1,NECTIN3,NEO1,NNAT,NOS1,NOTCH1,NPC2,NREP,PCDH11X,PCDH20,PDE1C,PLCXD2,POLE4,RASGEF1B,REM2,RERG,RPRM,RSPO2,SCD,SCN3B,SERINC5,SERPINI1,SIAH3,SLC17A6,…
Hif1A	transcription regulator	hypoxia inducible factor 1, alpha subunit	-1.801	0.00136	ADAM17,ALDOA,ASNS,BGN,CCN2,CCN3,CEMIP,CHKA,CITED2,CSF1,E2F3,EMC9,ENO1,EPAS1,ERGIC1,ESRRG,FOS,FSCN1,FURIN,GAPDH,GPI,IGF1,IGFBP3,KIAA1217,LDHA,MANF,MEF2C,MET,MIF,MITF,MT-ND1,NEFL,NOTCH1,NRF1,PDHA1,PKM,PRKCA,QKI,R3HCC1L,RET,SDC4,SLC16A4,SP1,SULF1,TAC1,TGFA,TPI1,TRIM66,TXN,VASP
Esrra	transcription regulator	estrogen related receptor, alpha	-1.827	0.14	ABCC5,ACADM,ATP5F1B,CHKA,CSAD,ENO1,EPAS1,FABP3,GAPDH,GOT1,HSD17B4,LDHA,LPL,NDUFAF5,PDK4,PKM,PRKCD,TPI1
Spdef	transcription regulator	SAM pointed domain containing ets transcription factor	-1.912	0.133	CCN2,CDH11,COL6A3,ITGA6,PRKCA,SQSTM1,VASP,ZEB1
Irf1	transcription regulator	interferon regulatory factor 1	-1.977	1	B2M,CASP1,CMPK2,CTSS,E2F3,IFIT1,PSMB10,PSME1,PSME2,SP1,STAT1
Tfdp1	transcription regulator	transcription factor Dp 1	-1.982	0.106	APAF1,ATM,CCNE1,FGFR2,STMN1
Elf4	transcription regulator	E74-like factor 4 (ets domain transcription factor)	-2	0.247	CREM,KIT,MANF,NDUFS8
Tlx1	transcription regulator	T cell leukemia, homeobox 1	-2	0.153	GRIN3A,NPY1R,SST,TAC1
Ppargc1A	transcription regulator	peroxisome proliferative activated receptor, gamma, coactivator 1 alpha	-2.169	0.00209	ACADM,ACAT1,AK1,ATP5F1A,ATP5F1B,ATP5MF,ATP5PD,ATP5PO,CCN2,COL6A3,COX5A,Cox5b/Gm34962,DCN,EPAS1,FABP3,FH,GOT2,GPX1,IGFBP3,INHBA,LDHA,LPL,MAL,MBP,MDH2,MITF,MT-CO1,NDUFB8,NDUFS8,NDUFV1,NDUFV2,NRF1,NSDHL,PDHA1,PDK4,PRDX5,PTN,SCD,SDHB,TGFBR3,TIGAR,VCAN
Sp1	transcription regulator	trans-acting transcription factor 1	-2.187	0.0313	ABHD2,ADH5,ALDH3A2,ALMS1,ANK1,AR,ASNS,ATM,ATP5F1B,BACE2,CCN2,CDK6,CIRBP,CITED2,CREM,CYC1,DLC1,DNM1,EGR1,ENTPD5,FDX1,FGF2,FOS,GJD2,GRIA1,GRIA2,ID4,IGF1,IGFBP3,KCNQ2,KIT,LPL,MET,MTA1,MYLK,NOS1,PARP1,PDGFC,PDHX,PKM,PRKCA,PRKCD,PTN,PTTG1,SLC25A4,SLC4A7,SNCG,SP1,STAT1,STX1A,TCEAL1,TGFBR2,TGFBR3,TNFAIP3,TXNRD1
Tfam	transcription regulator	transcription factor A, mitochondrial	-2.236	0.0139	ACADM,AUH,ECHS1,FABP3,FABP5
Smad7	transcription regulator	SMAD family member 7	-2.393	0.00946	ACVR2A,BGN,BMPR1A,CCN2,CCNE1,CITED2,COL6A3,DCN,FURIN,HDAC9,ITGA6,MATN2,MET,PMEPA1,SCD,SLC5A5,SP1,TGFA,TGFBR2,TXN
Foxo1	transcription regulator	forkhead box O1	-2.396	0.0953	AFF3,ANLN,APAF1,AR,ATP5F1B,BLNK,CCN2,CCN3,CITED2,CMC4,EGR1,FABP5,FBXO21,FLNB,FOS,GPI,GPX1,GPX3,IGF1,IKZF2,IL10RB,LAMP2,LPL,MAFA,MRPL34,MRPL55,MRPS22,NDN,NDUFA12,NDUFA4,NDUFA7,NDUFA8,NDUFAF2,NPC1,PDK4,PRKCD,PSMB6,S1PR1,SCD,Slc25a1,STAT5B,TIMM50
Hsf2	transcription regulator	heat shock factor 2	-2.433	0.0182	HSPA1A/HSPA1B,PSMA1,PSMA5,PSMB5,PSMC4,PSMD10,TXN
Nrf1	transcription regulator	nuclear respiratory factor 1	-2.54	0.0316	COX5A,Cox5b/Gm34962,COX6B1,HPCAL1,PSMB7,PSMC4,SURF1,VDAC1,VSNL1,ZEB1
Atf4	transcription regulator	activating transcription factor 4	-2.572	1	ASNS,CTNNB1,GRB10,HERPUD1,KLF9,LARS1,MITF,SARS1,SST
Nfe2L1	transcription regulator	nuclear factor, erythroid derived 2,-like 1	-2.63	0.0182	Gstm6,PSMA1,PSMA6,PSMB5,PSMB6,PSMB7,PSMD12
Nfe2L2	transcription regulator	nuclear factor, erythroid derived 2, like 2	-2.904	0.000172	ABCC1,ADCYAP1,AKR7A2,ALDOA,ATF7,CALB1,CBR1,CCN2,CLPP,CLPTM1L,DCTN3,ENTPD5,EPAS1,EPHX1,ESD,FMO1,GABRA2,GABRB1,GFAP,GPX1,GPX3,Gsta4,Gstm6,HERPUD1,HM13,IMPDH1,KEAP1,LMNA,LPL,MAP1LC3A,MEF2C,MGST3,NBR1,OGT,PDIA4,PHKA1,PREP,PSMA1,PSMA5,PSMA6,PSMB3,PSMB4,PSMB5,PSMB6,PSMD12,RAMP2,RYR3,SQSTM1,SYN2,TALDO1,TPI1,TXN,TXNRD1,VSNL1
Ikzf1	transcription regulator	IKAROS family zinc finger 1	-3.166	0.0587	ACP1,ADAM19,ANTXR1,ARHGEF11,B2M,BLNK,CAV2,CDK6,CITED2,CRACDL,CYP2J2,DNM1,DNM3,FUT10,IFI16,IGF1,KIT,KMT2A,LEPROT,LHFPL2,LRP1,MAP2,NOTCH1,PREP,SEMA5A,TNS3
Pitx2	transcription regulator	paired-like homeodomain transcription factor 2	-3.477	0.0223	EGR1,FZD4,GCDH,KCNK2,KCTD1,LDHA,LHX6,NDUFB8,NDUFC2,NDUFS2,NDUFS3,NDUFS7,NDUFS8,PRDX2,SATB1,UQCRQ
Rb1	transcription regulator	RB transcriptional corepressor 1	-3.601	7.16e-07	APAF1,ATP5F1A,ATP6V1F,CCN2,CCNE1,CITED2,COA3,COX6B1,E2F3,EGR1,EPS8,EZH2,FGF2,FOS,GPR12,GPR137C,GPR75,HOMER1,HUNK,IGF1,KIT,LIG1,MCM8,MDH1,MEF2C,MET,MFAP1,MLYCD,MRPL11,MRPL55,MRPL58,MUL1,MYH8,NDUFA10,NDUFA2,NDUFA4,NDUFB8,NDUFS2,NDUFS4,NDUFS7,NDUFV1,NIT1,NRF1,OGT,PARK7,PARP1,PBX3,PMEPA1,RAMP2,RFC3,RSL1D1,RYR3,SDHB,SNTB2,TIMM50,TMPO,TOB2,TUBG1,UQCRC1,UQCRQ,VDAC1,ZEB1
