# Supplementary material for: Translational Profiling of Drd2-Expressing Populations Reveals Molecular Heterogeneity of Dentate Gyrus Mossy Cells along the Dorsoventral Axis
Source: eNeuro. 2026 Jul 14;13(7):ENEURO.0236-25.2026. doi: 10.1523/ENEURO.0236-25.2026 (PMC13379367; doi:10.1523/ENEURO.0236-25.2026)
Supplement: Figure 4-3 — List of gene expressions related to neurotransmitter receptors and ion channels in dorsal and ventral MC-enriched populations Download Figure 4-3, XLS file. [file eneuro-13-ENEURO.0236-25.2026-s010.xls]

## Sheet: Neurotransmitter receptors
Neurotransmitter receptors						mean of CPM		Log2(CPM+1)		Log2FC	-LogFDR
No	Type	Gene symbol	GeneID	Canonical name	Description	dMC	vMC	dMC	vMC	FC	FDR	FDR	DEGs
101	serotonin receptor	Htr1a	15550		5-hydroxytryptamine (serotonin) receptor 1A	42.3116	42.6005	5.43668	5.44627	-0.00958885	0.0146543	0.96682	-
102		Htr1b	15551		5-hydroxytryptamine (serotonin) receptor 1B	13.2926	10.4745	3.8372	3.52036	0.316835	0.209422	0.617416	-
103		Htr1d	15552		5-hydroxytryptamine (serotonin) receptor 1D	0.737974	0.0176082	0.797407	0.0251822	0.772225	4.59585	2.536e-05	dMC
106		Htr1f	15557		5-hydroxytryptamine (serotonin) receptor 1F	8.04142	4.90696	3.17655	2.56242	0.614133	0.617436	0.241303	-
107		Htr2a	15558		5-hydroxytryptamine (serotonin) receptor 2A	18.1275	16.5243	4.25758	4.13129	0.126291	0.183025	0.656107	-
109		Htr2c	15560		5-hydroxytryptamine (serotonin) receptor 2C	34.6463	24.2977	5.15568	4.66094	0.494746	1.06447	0.0862055	-
110		Htr3a	15561		5-hydroxytryptamine (serotonin) receptor 3A	6.0545	16.1475	2.81854	4.09993	-1.28139	5.61822	2.40868e-06	vMC
112		Htr4	15562		5 hydroxytryptamine (serotonin) receptor 4	6.92838	3.23987	2.98703	2.08402	0.903006	1.79064	0.0161943	dMC
113		Htr5a	15563		5-hydroxytryptamine (serotonin) receptor 5A	10.2617	10.175	3.49335	3.4822	0.0111565	0.00916859	0.97911	-
114		Htr5b	15564		5-hydroxytryptamine (serotonin) receptor 5B	1.25297	0.762257	1.17183	0.817424	0.354407	0.328858	0.468967	-
116		Htr7	15566		5-hydroxytryptamine (serotonin) receptor 7	35.4726	29.2523	5.18874	4.91897	0.26977	0.662096	0.217723	-
201	dopamine receptor	Drd1	13488		dopamine receptor D1	7.78366	3.91631	3.13482	2.29758	0.837246	1.15673	0.0697054	-
202		Drd2	13489		dopamine receptor D2	28.1306	20.7391	4.86446	4.44222	0.422242	1.20352	0.0625861	-
205		Drd5	13492		dopamine receptor D5	6.42691	1.5875	2.89276	1.37156	1.5212	3.91134	0.000122648	dMC
301	Muscarinic acetylcholine receptor (mAChR)	Chrm1	12669		cholinergic receptor, muscarinic 1, CNS	91.2826	56.0221	6.52799	5.83345	0.694538	3.00256	0.000994134	dMC
302		Chrm2	243764		cholinergic receptor, muscarinic 2, cardiac	18.4353	18.4533	4.28061	4.28195	-0.00133929	0.00410467	0.990593	-
303		Chrm3	12671		cholinergic receptor, muscarinic 3, cardiac	38.6771	29.9215	5.31023	4.95054	0.359698	1.0446	0.0902394	-
304		Chrm4	12672		cholinergic receptor, muscarinic 4	2.21663	1.46245	1.68555	1.3001	0.385451	0.404648	0.39387	-
401	Ncotinic acetylcholine receptor (nAChR)	Chrna1	11435		cholinergic receptor, nicotinic, alpha polypeptide 1 (muscle)	1.71131	1.81574	1.43899	1.49351	-0.054524	0.0330765	0.926667	-
404		Chrna2	110902		cholinergic receptor, nicotinic, alpha polypeptide 2 (neuronal)	0.371116	2.16614	0.45535	1.66273	-1.20737	1.25275	0.0558789	-
405		Chrna3	110834		cholinergic receptor, nicotinic, alpha polypeptide 3	1.51727	0.540947	1.33186	0.623817	0.708045	0.907193	0.123825	-
406		Chrna4	11438		cholinergic receptor, nicotinic, alpha polypeptide 4	9.79094	19.3268	3.43175	4.34531	-0.913563	2.80251	0.00157576	vMC
407		Chrna5	110835		cholinergic receptor, nicotinic, alpha polypeptide 5	1.48511	1.78502	1.31331	1.47769	-0.16438	0.11464	0.767999	-
409		Chrna7	11441		cholinergic receptor, nicotinic, alpha polypeptide 7	9.37347	8.60985	3.37483	3.26451	0.110312	0.119868	0.758807	-
411		Chrnb1	11443		cholinergic receptor, nicotinic, beta polypeptide 1 (muscle)	1.32435	0.724027	1.21683	0.785783	0.431048	0.391475	0.405999	-
412		Chrnb2	11444		cholinergic receptor, nicotinic, beta polypeptide 2 (neuronal)	12.3832	13.0704	3.74235	3.81459	-0.0722392	0.0721494	0.846936	-
413		Chrnb3	108043		cholinergic receptor, nicotinic, beta polypeptide 3	3.08179	0.889967	2.0292	0.918361	1.11084	0.730246	0.186103	-
416		Chrne	11448		cholinergic receptor, nicotinic, epsilon polypeptide	0.71298	0	0.776508	0	0.776508	3.12559	0.000748881	dMC
501	mGlu (metabotropic)	Grm1	14816	mGluR1	glutamate receptor, metabotropic 1	103.063	78.9796	6.70132	6.32156	0.379756	2.17653	0.00665987	-
502		Grm2	108068	mGluR2	glutamate receptor, metabotropic 2	7.51667	8.86326	3.09029	3.30206	-0.211775	0.206383	0.621752	-
503		Grm3	108069	mGluR3	glutamate receptor, metabotropic 3	10.5674	14.4769	3.532	3.95205	-0.420051	0.808648	0.155365	-
504		Grm4	268934	mGluR4	glutamate receptor, metabotropic 4	9.49165	7.1327	3.39117	3.02373	0.367436	0.389988	0.407392	-
505		Grm5	108071	mGluR5	glutamate receptor, metabotropic 5	398.689	206.632	8.64273	7.69789	0.944849	9.19111	6.44e-10	dMC
507		Grm7	108073	mGluR7	glutamate receptor, metabotropic 7	36.5376	25.3316	5.23026	4.71872	0.511541	1.06464	0.08617	-
508		Grm8	14823	mGluR8	glutamate receptor, metabotropic 8	9.72378	5.00584	3.42274	2.58637	0.836374	1.95369	0.0111252	dMC
601	AMPA (ionotropic)	Gria1	14799	GluR1, GluA1	glutamate receptor, ionotropic, AMPA1 (alpha 1)	934.081	612.797	9.86895	9.26162	0.607331	6.81327	1.53721e-07	dMC
602		Gria2	14800	GluR2, GluA2	glutamate receptor, ionotropic, AMPA2 (alpha 2)	1143.02	650.661	10.1599	9.34798	0.811914	10.0069	9.84272e-11	dMC
603		Gria3	53623	GluR3, GluA3	glutamate receptor, ionotropic, AMPA3 (alpha 3)	270.944	166.762	8.08717	7.39027	0.696896	7.57188	2.67991e-08	dMC
604		Gria4	14802	GluR4, GluA4	glutamate receptor, ionotropic, AMPA4 (alpha 4)	49.629	65.7027	5.66189	6.05967	-0.397781	1.6115	0.0244627	-
605	NMDA (ionotropic)	Grin1	14810	NR1	glutamate receptor, ionotropic, NMDA1 (zeta 1)	39.715	40.9911	5.34749	5.39201	-0.0445249	0.0295911	0.934133	-
606		Grin2a	14811	NR2A	glutamate receptor, ionotropic, NMDA2A (epsilon 1)	757.657	347.129	9.5673	8.44348	1.12383	24.6021	2.49969e-25	dMC
607		Grin2b	14812	NR2B	glutamate receptor, ionotropic, NMDA2B (epsilon 2)	1446.53	719.238	10.4994	9.49233	1.00705	21.3587	4.37813e-22	dMC
608		Grin2c	14813	NR2C	glutamate receptor, ionotropic, NMDA2C (epsilon 3)	1.74583	0.704017	1.45724	0.76894	0.688304	1.4403	0.0362824	dMC
609		Grin2d	14814	NR2D	glutamate receptor, ionotropic, NMDA2D (epsilon 4)	4.85241	8.21243	2.54903	3.20358	-0.654552	1.04445	0.0902719	-
610		Grin3a	242443	NR3A	glutamate receptor ionotropic, NMDA3A	21.2491	34.0255	4.47567	5.13033	-0.654658	1.73044	0.0186022	vMC
612	Kainate receptors (ionotropic)	Grik1	14805	GluR5	glutamate receptor, ionotropic, kainate 1	14.4616	27.4951	3.95061	4.83264	-0.882026	2.6176	0.00241215	vMC
613		Grik2	14806	GluR6	glutamate receptor, ionotropic, kainate 2 (beta 2)	194.247	109.502	7.60916	6.78793	0.821224	4.28788	5.15365e-05	dMC
614		Grik3	14807	GluR7	glutamate receptor, ionotropic, kainate 3	39.2227	39.1039	5.32994	5.32567	0.00426706	0.00844917	0.980733	-
615		Grik4	110637	KA1	glutamate receptor, ionotropic, kainate 4	20.184	15.7437	4.4049	4.06555	0.339356	0.416456	0.383304	-
616		Grik5	14809	KA2	glutamate receptor, ionotropic, kainate 5 (gamma 2)	35.0912	27.0744	5.17358	4.81118	0.362394	0.532194	0.293634	-
701	GABA receptor	Gabra1	14394		gamma-aminobutyric acid (GABA) A receptor, subunit alpha 1	335.974	378.632	8.39649	8.56846	-0.171965	0.465086	0.3427	-
702		Gabra2	14395		gamma-aminobutyric acid (GABA) A receptor, subunit alpha 2	499.64	318.66	8.96763	8.3204	0.647233	5.87177	1.34349e-06	dMC
703		Gabra3	14396		gamma-aminobutyric acid (GABA) A receptor, subunit alpha 3	47.4397	86.0497	5.59812	6.44377	-0.84565	4.86456	1.36595e-05	vMC
704		Gabra4	14397		gamma-aminobutyric acid (GABA) A receptor, subunit alpha 4	111.76	79.5207	6.81712	6.33129	0.485828	2.31111	0.00488531	-
705		Gabra5	110886		gamma-aminobutyric acid (GABA) A receptor, subunit alpha 5	138.722	82.2636	7.12641	6.37961	0.746797	8.30072	5.0036e-09	dMC
707		Gabrb1	14400		gamma-aminobutyric acid (GABA) A receptor, subunit beta 1	305.668	174.976	8.26054	7.45924	0.801299	10.2819	5.22479e-11	dMC
708		Gabrb2	14401		gamma-aminobutyric acid (GABA) A receptor, subunit beta 2	125.081	138.05	6.9782	7.11946	-0.141256	0.402405	0.395909	-
709		Gabrb3	14402		gamma-aminobutyric acid (GABA) A receptor, subunit beta 3	602.556	367.213	9.23734	8.5244	0.712945	8.64796	2.24927e-09	dMC
710		Gabrg1	14405		gamma-aminobutyric acid (GABA) A receptor, subunit gamma 1	44.1817	18.4636	5.49767	4.2827	1.21496	2.86147	0.00137573	dMC
711		Gabrg2	14406		gamma-aminobutyric acid (GABA) A receptor, subunit gamma 2	142.213	120.534	7.16202	6.92522	0.236801	0.5513	0.280996	-
712		Gabrg3	14407		gamma-aminobutyric acid (GABA) A receptor, subunit gamma 3	48.9142	22.0036	5.64138	4.52379	1.11759	6.95646	1.10546e-07	dMC
713		Gabrd	14403		gamma-aminobutyric acid (GABA) A receptor, subunit delta	3.52778	6.66763	2.17881	2.93878	-0.759976	1.21754	0.0605977	-
715		Gabrq	57249		gamma-aminobutyric acid (GABA) A receptor, subunit theta	0.714728	0.426426	0.77798	0.512405	0.265574	0.235129	0.58193	-
716		Gabbr1	54393		gamma-aminobutyric acid (GABA) B receptor, 1	458.761	328.612	8.84474	8.36463	0.480115	4.18564	6.52176e-05	-
717		Gabbr2	242425		gamma-aminobutyric acid (GABA) B receptor, 2	206.764	149.202	7.6988	7.23076	0.468043	2.89865	0.00126286	-
719		Gabrr2	14409		gamma-aminobutyric acid (GABA) C receptor, subunit rho 2	0.413926	1.30914	0.499707	1.20736	-0.70765	0.894869	0.127389	-
801	adrenergic receptor	Adra1a	11549		adrenergic receptor, alpha 1a	24.1986	18.5389	4.65527	4.28828	0.366997	0.974123	0.10614	-
802		Adra1b	11548		adrenergic receptor, alpha 1b	2.44145	2.75194	1.78301	1.90764	-0.124621	0.0877007	0.817145	-
803		Adra1d	11550		adrenergic receptor, alpha 1d	3.18863	2.63945	2.06648	1.86372	0.20276	0.139117	0.72591	-
804		Adra2a	11551		adrenergic receptor, alpha 2a	9.7795	3.3592	3.43022	2.12406	1.30616	4.5481	2.83071e-05	dMC
805		Adra2b	11552		adrenergic receptor, alpha 2b	2.5385	0.133985	1.82314	0.181401	1.64174	4.19189	6.42851e-05	dMC
806		Adra2c	11553		adrenergic receptor, alpha 2c	6.13987	7.27651	2.8359	3.04902	-0.213125	0.178657	0.66274	-
807		Adrb1	11554		adrenergic receptor, beta 1	16.1593	8.24752	4.10092	3.20907	0.891848	1.82387	0.0150015	dMC
809		Adrb3	11556		adrenergic receptor, beta 3	0.803075	1.44468	0.85046	1.28964	-0.439184	0.643159	0.227426	-
911	melatonin receptor	Mtnr1a	17773		melatonin receptor 1A	0.984206	0	0.988562	0	0.988562	3.3547	0.000441876	dMC
921	histamine receptor	Hrh1	15465		histamine receptor H1	1.64081	2.23639	1.40098	1.69438	-0.293406	0.327542	0.47039	-
922		Hrh2	15466		histamine receptor H2	8.64417	11.8146	3.26966	3.67971	-0.410055	0.663499	0.217021	-
923		Hrh3	99296		histamine receptor H3	14.0581	20.2624	3.91246	4.41023	-0.497769	0.836044	0.145867	-
1001	opioid receptor	Oprd1	18386		opioid receptor, delta 1	8.12921	10.4522	3.19049	3.51755	-0.327064	0.483909	0.328164	-
1002		Oprk1	18387		opioid receptor, kappa 1	1.69477	3.54554	1.43016	2.18445	-0.754286	0.457144	0.349025	-
1003		Oprm1	18390		opioid receptor, mu 1	5.15626	5.36763	2.62205	2.67076	-0.0487028	0.02513	0.943778	-
1004		Oprl1	18389		opioid receptor-like 1	11.2857	17.9805	3.61891	4.24645	-0.627536	1.33841	0.0458769	vMC
1102	glycine receptor	Glra2	237213		glycine receptor, alpha 2 subunit	14.8751	19.2479	3.98869	4.3397	-0.351009	0.457521	0.348722	-
1103		Glra3	110304		glycine receptor, alpha 3 subunit	19.0316	17.2758	4.32421	4.19186	0.132347	0.10079	0.792884	-
1105		Glrb	14658		glycine receptor, beta subunit	119.518	125.987	6.9131	6.98854	-0.075437	0.148563	0.710293	-

## Sheet: Ion channels
Ion channels					mean of CPM		Log2(CPM+1)		Log2FC	-LogFDR
No	Type	Gene symbol	GeneID	Description	dMC	vMC	dMC	vMC	FC	FDR	FDR	DEGs
602	Potassium channel	Kcna2	16490	potassium voltage-gated channel, shaker-related subfamily, member 2	270.557	265.307	8.08511	8.05694	0.0281671	0.0541083	0.88286	-
603		Kcna3	16491	potassium voltage-gated channel, shaker-related subfamily, member 3	2.68486	3.78991	1.88161	2.26	-0.378389	0.333211	0.46429	-
604		Kcna4	16492	potassium voltage-gated channel, shaker-related subfamily, member 4	111.625	77.1453	6.81538	6.28809	0.527295	1.37722	0.0419549	-
605		Kcna5	16493	potassium voltage-gated channel, shaker-related subfamily, member 5	0.315022	0.8871	0.395087	0.916171	-0.521084	0.467245	0.341	-
606		Kcna6	16494	potassium voltage-gated channel, shaker-related, subfamily, member 6	31.4829	52.0769	5.02161	5.73001	-0.708401	3.70635	0.000196631	vMC
609		Kcnab1	16497	potassium voltage-gated channel, shaker-related subfamily, beta member 1	78.9201	73.6465	6.32049	6.222	0.0984838	0.238822	0.577003	-
610		Kcnab2	16498	potassium voltage-gated channel, shaker-related subfamily, beta member 2	141.99	144.661	7.15977	7.18647	-0.0266955	0.0300471	0.933153	-
611		Kcnab3	16499	potassium voltage-gated channel, shaker-related subfamily, beta member 3	44.0416	40.2736	5.49319	5.36715	0.126036	0.179592	0.661315	-
612		Kcnb1	16500	potassium voltage gated channel, Shab-related subfamily, member 1	215.315	139.352	7.75699	7.13291	0.624081	3.62197	0.000238798	dMC
613		Kcnb2	98741	potassium voltage gated channel, Shab-related subfamily, member 2	62.6693	69.6956	5.99253	6.14355	-0.151022	0.191123	0.643987	-
614		Kcnc1	16502	potassium voltage gated channel, Shaw-related subfamily, member 1	96.1463	77.1002	6.60209	6.28725	0.314832	1.06747	0.0856109	-
615		Kcnc2	268345	potassium voltage gated channel, Shaw-related subfamily, member 2	123.472	170.098	6.95968	7.41868	-0.458999	2.61364	0.00243423	-
616		Kcnc3	16504	potassium voltage gated channel, Shaw-related subfamily, member 3	32.687	18.7967	5.07412	4.30719	0.766935	2.41454	0.00384999	dMC
617		Kcnc4	99738	potassium voltage gated channel, Shaw-related subfamily, member 4	13.4232	29.3	3.85032	4.92125	-1.07093	3.64967	0.000224043	vMC
618		Kcnd1	16506	potassium voltage-gated channel, Shal-related family, member 1	4.96946	5.90948	2.5776	2.78858	-0.210976	0.19614	0.636591	-
619		Kcnd2	16508	potassium voltage-gated channel, Shal-related family, member 2	187.459	108.634	7.55811	6.77656	0.781553	7.73889	1.82436e-08	dMC
620		Kcnd3	56543	potassium voltage-gated channel, Shal-related family, member 3	87.8003	105.202	6.47249	6.73067	-0.258179	0.883051	0.130903	-
622		Kcne2	246133	potassium voltage-gated channel, Isk-related subfamily, gene 2	1.36434	0.703609	1.24144	0.768594	0.472843	0.539802	0.288534	-
624		Kcne4	57814	potassium voltage-gated channel, Isk-related subfamily, gene 4	0.590421	0.502162	0.669408	0.58704	0.0823681	0.053816	0.883454	-
625		Kcnf1	382571	potassium voltage-gated channel, subfamily F, member 1	24.6262	20.5522	4.67955	4.42976	0.249788	0.582274	0.261653	-
626		Kcng1	241794	potassium voltage-gated channel, subfamily G, member 1	12.762	11.3202	3.78262	3.62296	0.159661	0.173839	0.670133	-
627		Kcng2	240444	potassium voltage-gated channel, subfamily G, member 2	4.41773	2.56937	2.43769	1.83567	0.60202	0.885508	0.130164	-
628		Kcng3	225030	potassium voltage-gated channel, subfamily G, member 3	8.78129	5.67456	3.29002	2.73867	0.551352	0.497224	0.318256	-
629		Kcng4	66733	potassium voltage-gated channel, subfamily G, member 4	1.88517	1.07895	1.52866	1.05586	0.472798	0.5513	0.280996	-
630		Kcnh1	16510	potassium voltage-gated channel, subfamily H (eag-related), member 1	17.2857	20.4938	4.19264	4.42585	-0.233203	0.3868	0.410393	-
631		Kcnh2	16511	potassium voltage-gated channel, subfamily H (eag-related), member 2	9.01112	8.54374	3.32353	3.25455	0.0689769	0.0520903	0.886972	-
632		Kcnh3	16512	potassium voltage-gated channel, subfamily H (eag-related), member 3	6.45706	10.1775	2.89861	3.48253	-0.583926	1.15977	0.0692198	-
634		Kcnh5	238271	potassium voltage-gated channel, subfamily H (eag-related), member 5	12.2415	7.86452	3.72699	3.14804	0.578947	0.995032	0.10115	-
635		Kcnh6	192775	potassium voltage-gated channel, subfamily H (eag-related), member 6	0.602247	1.67914	0.680097	1.42177	-0.741674	1.19823	0.0633536	-
636		Kcnh7	170738	potassium voltage-gated channel, subfamily H (eag-related), member 7	247.085	107.865	7.95469	6.7664	1.18829	17.0956	8.02496e-18	dMC
639		Kcnj2	16518	potassium inwardly-rectifying channel, subfamily J, member 2	32.7836	13.331	5.07825	3.84106	1.23719	2.49256	0.00321695	dMC
640		Kcnj3	16519	potassium inwardly-rectifying channel, subfamily J, member 3	294.783	155.802	8.2084	7.2928	0.915597	7.55361	2.79503e-08	dMC
641		Kcnj4	16520	potassium inwardly-rectifying channel, subfamily J, member 4	4.0932	6.69446	2.34857	2.94382	-0.595247	0.707712	0.196014	-
642		Kcnj5	16521	potassium inwardly-rectifying channel, subfamily J, member 5	7.83474	12.3365	3.14319	3.7373	-0.594116	0.784477	0.164257	-
643		Kcnj6	16522	potassium inwardly-rectifying channel, subfamily J, member 6	31.7968	14.8599	5.03548	3.98731	1.04817	4.47618	3.3406e-05	dMC
645		Kcnj9	16524	potassium inwardly-rectifying channel, subfamily J, member 9	21.468	41.5433	4.4898	5.41086	-0.921059	5.07983	8.3209e-06	vMC
646		Kcnj10	16513	potassium inwardly-rectifying channel, subfamily J, member 10	48.1954	25.2027	5.62045	4.71164	0.908812	3.74888	0.000178288	dMC
647		Kcnj11	16514	potassium inwardly rectifying channel, subfamily J, member 11	9.16029	6.76629	3.34487	2.95723	0.387645	0.574455	0.266407	-
648		Kcnj12	16515	potassium inwardly-rectifying channel, subfamily J, member 12	0.888983	0.991268	0.917609	0.993688	-0.0760782	0.0699033	0.851328	-
649		Kcnj13	100040591	potassium inwardly-rectifying channel, subfamily J, member 13	0.485361	0.799139	0.570814	0.847307	-0.276493	0.272113	0.534425	-
650		Kcnj14	211480	potassium inwardly-rectifying channel, subfamily J, member 14	0.428094	0.858042	0.51409	0.893783	-0.379692	0.369465	0.427105	-
652		Kcnj16	16517	potassium inwardly-rectifying channel, subfamily J, member 16	4.42727	2.90331	2.44023	1.9647	0.475528	0.39307	0.404511	-
653		Kcnk1	16525	potassium channel, subfamily K, member 1	50.2071	34.6183	5.67827	5.15455	0.523724	2.01455	0.00967055	-
654		Kcnk2	16526	potassium channel, subfamily K, member 2	23.0359	13.8084	4.58712	3.88835	0.698776	2.74975	0.00177929	dMC
655		Kcnk3	16527	potassium channel, subfamily K, member 3	3.01989	6.30681	2.00716	2.86924	-0.862087	1.46111	0.0345852	vMC
656		Kcnk4	16528	potassium channel, subfamily K, member 4	1.35099	1.31138	1.23327	1.20875	0.0245134	0.0173359	0.960869	-
658		Kcnk6	52150	potassium inwardly-rectifying channel, subfamily K, member 6	1.18029	0.223021	1.12452	0.29045	0.834071	1.50285	0.0314162	dMC
660		Kcnk9	223604	potassium channel, subfamily K, member 9	70.8022	35.5277	6.16596	5.19092	0.975036	8.32291	4.75435e-09	dMC
661		Kcnk10	72258	potassium channel, subfamily K, member 10	18.7971	12.3951	4.30722	3.74363	0.563589	1.00192	0.0995585	-
663		Kcnk13	217826	potassium channel, subfamily K, member 13	2.08261	2.44522	1.62415	1.7846	-0.160442	0.156152	0.697987	-
667		Kcnn1	84036	potassium intermediate/small conductance calcium-activated channel, subfamily N, member 1	4.7992	3.63419	2.53585	2.21232	0.323537	0.270996	0.535802	-
668		Kcnn2	140492	potassium intermediate/small conductance calcium-activated channel, subfamily N, member 2	16.507	10.3859	4.12986	3.50918	0.620682	2.12278	0.00753738	dMC
669		Kcnn3	140493	potassium intermediate/small conductance calcium-activated channel, subfamily N, member 3	41.5294	12.9717	5.41039	3.80444	1.60595	14.5554	2.78371e-15	dMC
672		Kcnq2	16536	potassium voltage-gated channel, subfamily Q, member 2	262.569	171.133	8.04204	7.42738	0.614655	6.37599	4.2074e-07	dMC
673		Kcnq3	110862	potassium voltage-gated channel, subfamily Q, member 3	1043.56	742.048	10.0287	9.53731	0.491364	2.10496	0.00785309	-
674		Kcnq4	60613	potassium voltage-gated channel, subfamily Q, member 4	1.31886	3.89548	1.21341	2.29145	-1.07804	2.35502	0.00441548	vMC
675		Kcnq5	226922	potassium voltage-gated channel, subfamily Q, member 5	52.8073	44.9937	5.74973	5.52336	0.226366	0.652694	0.222488	-
676		Kcns1	16538	K+ voltage-gated channel, subfamily S, 1	0.612526	1.05445	0.689322	1.03875	-0.34943	0.311491	0.4881	-
677		Kcns2	16539	K+ voltage-gated channel, subfamily S, 2	28.6722	24.8633	4.89104	4.69283	0.198206	0.218177	0.605094	-
678		Kcns3	238076	potassium voltage-gated channel, delayed-rectifier, subfamily S, member 3	9.73317	10.3324	3.424	3.50239	-0.0783817	0.063284	0.864403	-
679		Kcnt1	227632	potassium channel, subfamily T, member 1	10.075	6.06914	3.46924	2.82153	0.647704	1.26261	0.0546248	-
680		Kcnt2	240776	potassium channel, subfamily T, member 2	44.7993	25.3933	5.51725	4.7221	0.795155	5.10634	7.8282e-06	dMC
681		Kcnu1	16532	potassium channel, subfamily U, member 1	0.661614	1.80241	0.732586	1.48667	-0.754082	1.26981	0.0537271	-
682		Kcnv1	67498	potassium channel, subfamily V, member 1	32.9586	34.4339	5.08571	5.14706	-0.0613499	0.091379	0.810254	-
701	Calcium channel	Cacna1a	12286	calcium channel, voltage-dependent, P/Q type, alpha 1A subunit	43.7156	19.2778	5.48271	4.34183	1.14088	8.04529	9.00971e-09	dMC
702		Cacna1b	12287	calcium channel, voltage-dependent, N type, alpha 1B subunit	157.151	121.15	7.30516	6.93251	0.372649	1.85296	0.0140294	-
703		Cacna1c	12288	calcium channel, voltage-dependent, L type, alpha 1C subunit	60.7368	46.3784	5.94806	5.56616	0.381899	0.812057	0.15415	-
704		Cacna1d	12289	calcium channel, voltage-dependent, L type, alpha 1D subunit	22.1271	9.35736	4.53151	3.37258	1.15893	7.04845	8.94428e-08	dMC
705		Cacna1e	12290	calcium channel, voltage-dependent, R type, alpha 1E subunit	420.343	192.075	8.71885	7.59302	1.12583	23.6857	2.06198e-24	dMC
707		Cacna1g	12291	calcium channel, voltage-dependent, T type, alpha 1G subunit	10.0044	8.89459	3.46	3.30664	0.153362	0.172565	0.672102	-
708		Cacna1h	58226	calcium channel, voltage-dependent, T type, alpha 1H subunit	15.7882	11.5746	4.06937	3.65244	0.416937	0.601142	0.250529	-
709		Cacna1i	239556	calcium channel, voltage-dependent, alpha 1I subunit	9.31055	15.2114	3.36605	4.01894	-0.65289	1.62016	0.0239796	vMC
711		Cacna2d1	12293	calcium channel, voltage-dependent, alpha2/delta subunit 1	196.764	151.535	7.62764	7.25299	0.374645	1.48092	0.0330434	-
712		Cacna2d2	56808	calcium channel, voltage-dependent, alpha 2/delta subunit 2	84.4364	52.1949	6.41678	5.73322	0.683562	3.35618	0.000440375	dMC
713		Cacna2d3	12294	calcium channel, voltage-dependent, alpha2/delta subunit 3	44.0959	57.4765	5.49493	5.86978	-0.374859	1.32714	0.0470825	-
714		Cacna2d4	319734	calcium channel, voltage-dependent, alpha 2/delta subunit 4	0.719194	3.32549	0.781732	2.11286	-1.33113	1.09783	0.0798316	-
715		Cacnb1	12295	calcium channel, voltage-dependent, beta 1 subunit	32.7818	42.4096	5.07818	5.43994	-0.361767	0.693041	0.202749	-
716		Cacnb2	12296	calcium channel, voltage-dependent, beta 2 subunit	110.506	84.8103	6.80098	6.42308	0.377904	1.93223	0.0116887	-
717		Cacnb3	12297	calcium channel, voltage-dependent, beta 3 subunit	60.1464	70.2081	5.9342	6.15397	-0.219773	0.360442	0.436072	-
718		Cacnb4	12298	calcium channel, voltage-dependent, beta 4 subunit	350.49	359.986	8.45734	8.4958	-0.038462	0.0881147	0.816367	-
720		Cacng2	12300	calcium channel, voltage-dependent, gamma subunit 2	102.947	112.235	6.6997	6.82318	-0.123476	0.368228	0.428324	-
721		Cacng3	54376	calcium channel, voltage-dependent, gamma subunit 3	47.7704	51.0637	5.60793	5.70221	-0.0942724	0.109571	0.777014	-
722		Cacng4	54377	calcium channel, voltage-dependent, gamma subunit 4	29.9745	13.1374	4.95301	3.82145	1.13157	3.60675	0.000247317	dMC
723		Cacng5	140723	calcium channel, voltage-dependent, gamma subunit 5	20.6836	6.50889	4.43853	2.9086	1.52993	8.92963	1.1759e-09	dMC
724		Cacng6	54378	calcium channel, voltage-dependent, gamma subunit 6	1.2571	0.407393	1.17447	0.493025	0.681445	0.936217	0.11582	-
725		Cacng7	81904	calcium channel, voltage-dependent, gamma subunit 7	49.2446	50.2261	5.6509	5.67881	-0.0279114	0.0309366	0.931244	-
726		Cacng8	81905	calcium channel, voltage-dependent, gamma subunit 8	18.023	9.26399	4.24967	3.35952	0.890154	1.75414	0.0176141	dMC
801	Sodium channel	Scn1a	20265	sodium channel, voltage-gated sodium channel alpha subunits type 1	126.329	111.984	6.99242	6.81998	0.172442	0.442095	0.361331	-
802		Scn2a	110876	sodium channel, voltage-gated sodium channel alpha subunits type 2	466.334	395.814	8.86831	8.63232	0.235989	0.82535	0.149503	-
803		Scn3a	20269	sodium channel, voltage-gated sodium channel alpha subunits type 3	39.1781	28.7682	5.32834	4.8957	0.432636	1.1789	0.0662368	-
805		Scn5a	20271	sodium channel, voltage-gated sodium channel alpha subunits type 5	3.50539	0.12755	2.17165	0.173191	1.99846	10.9685	1.07526e-11	dMC
806		Scn8a	20273	sodium channel, voltage-gated sodium channel alpha subunits type 8	190.985	137.293	7.58485	7.11158	0.473266	3.63768	0.000230311	-
807		Scn9a	20274	sodium channel, voltage-gated sodium channel alpha subunits type 9	4.13743	5.70379	2.36105	2.74498	-0.38393	0.550587	0.281458	-
810		Scn7a	20272	sodium channel, voltage-gated sodium channel alpha subunits type 7	2.29073	1.13546	1.71841	1.09455	0.623858	0.573247	0.267149	-
811		Scn1b	20266	sodium channel, voltage-gated sodium channel beta 1	86.7048	71.5006	6.45458	6.17992	0.274662	0.881065	0.131503	-
812		Scn2b	72821	sodium channel, voltage-gated sodium channel beta 2	238.109	170.605	7.90152	7.42295	0.478574	3.50872	0.000309939	-
813		Scn3b	235281	sodium channel, voltage-gated sodium channel beta 3	207.229	102.293	7.70203	6.6906	1.01143	13.6462	2.25819e-14	dMC
814		Scn4b	399548	sodium channel, voltage-gated sodium channel beta 4	8.7028	4.62283	3.2784	2.4913	0.787104	1.39064	0.0406785	dMC
